# Supplementary material for: Reactions of cobalt(ii) chloride and cobalt(ii) acetate with hemisalen-type ligands: ligand transformation, oxidation of cobalt and complex formation. Preliminary study on the cytotoxicity of Co(ii) and Co(iii) hemisalen complexes
Source: RSC Adv. 2023 Mar 16;13(13):8830–43. doi: 10.1039/d2ra07089h (PMC10018370; doi:10.1039/d2ra07089h)
Supplement: RA-013-D2RA07089H-s002 [file RA-013-D2RA07089H-s002.cif]

# Electronic Supplementary Material (ESI) for RSC Advances.
# This journal is © The Royal Society of Chemistry 2023

####################################################################### 
# 
# This file contains crystal structure data downloaded from the 
# Cambridge Structural Database (CSD) hosted by the Cambridge 
# Crystallographic Data Centre (CCDC).
# 
# Full information about CCDC data access policies and citation 
# guidelines are available at http://www.ccdc.cam.ac.uk/access/V1 
# 
# Audit and citation data items may have been added by the CCDC. 
# Please retain this information to preserve the provenance of 
# this file and to allow appropriate attribution of the data. 
# 
#######################################################################

data_ms10_2020
_database_code_depnum_ccdc_archive 'CCDC 2194288'
loop_
_audit_author_name
_audit_author_address
'Anna Dolega'
;Gdansk University of Technology
Poland
;
_audit_update_record             
;
2023-01-23 deposited with the CCDC.	2023-03-08 downloaded from the CCDC.
;

_audit_creation_date             2023-01-12T17:39:40-00:00
_audit_creation_method           'WinGX routine CIF_UPDATE'

#----------------------------------------------------------------------------#
#                   CHEMICAL INFORMATION                                     #
#----------------------------------------------------------------------------#

_chemical_formula_sum            'C21 H18 N2 O4'
_chemical_formula_weight         362.37

#----------------------------------------------------------------------------#
#                   UNIT CELL INFORMATION                                    #
#----------------------------------------------------------------------------#

_symmetry_cell_setting           triclinic
_symmetry_space_group_name_H-M   'P -1'
_symmetry_space_group_name_Hall  '-P 1'
_symmetry_Int_Tables_number      2
loop_
_symmetry_equiv_pos_as_xyz
'x, y, z'
'-x, -y, -z'

_cell_length_a                   9.2880(5)
_cell_length_b                   9.6491(5)
_cell_length_c                   10.2198(5)
_cell_angle_alpha                66.574(4)
_cell_angle_beta                 82.570(4)
_cell_angle_gamma                84.516(4)
_cell_volume                     832.37(8)
_cell_formula_units_Z            2
_cell_measurement_temperature    120(2)
_cell_measurement_reflns_used    7117
_cell_measurement_theta_min      2.22
_cell_measurement_theta_max      29.75

#----------------------------------------------------------------------------#
#                   CRYSTAL INFORMATION                                      #
#----------------------------------------------------------------------------#

_exptl_crystal_description       block
_exptl_crystal_colour            colourless
_exptl_crystal_size_max          0.283
_exptl_crystal_size_mid          0.221
_exptl_crystal_size_min          0.164
_exptl_crystal_density_diffrn    1.446
_exptl_crystal_F_000             380
loop_
_exptl_crystal_face_index_h
_exptl_crystal_face_index_k
_exptl_crystal_face_index_l
_exptl_crystal_face_perp_dist
1 6 -1 0.101
-2 3 -6 0.072
-3 -2 -6 0.119
2 -5 7 0.092
-5 2 3 0.126
5 -2 -3 0.087
1 -5 -6 0.102
-5 -1 -1 0.132
-3 -4 -5 0.137
4 5 6 0.146
-1 5 6 0.123
7 1 0 0.108


#----------------------------------------------------------------------------#
#                   ABSORPTION CORRECTION                                    #
#----------------------------------------------------------------------------#

_exptl_absorpt_coefficient_mu    0.101
_exptl_absorpt_correction_type   integration
_exptl_absorpt_process_details   
;
STOE X-Red32, absorption correction by Gaussian integration, analogous to
P. Coppens, "The Evaluation of Absorption and Extinction in Single-Crystal
        Structure Analysis", published in
        F. R. Ahmed (Editor), "Crystallographic Computing",
        Munksgaard, Copenhagen (1970), 255 - 270
;
_exptl_absorpt_correction_T_min  0.978
_exptl_absorpt_correction_T_max  0.9882

#----------------------------------------------------------------------------#
#                   DATA COLLECTION                                          #
#----------------------------------------------------------------------------#

_diffrn_source                   'GeniX Mo, 0.05 x 0.05 mm2 microfocus'
_diffrn_ambient_temperature      120(2)
_diffrn_radiation_wavelength     0.71073
_diffrn_radiation_type           MoK\a
_diffrn_radiation_monochromator  'parabolic x-ray mirror'
_diffrn_detector                 'image plate (34 cm diameter)'
_diffrn_detector_type            STOE
_diffrn_detector_area_resol_mean 6.67
_diffrn_measurement_device       '2-circle goniometer'
_diffrn_measurement_device_type  'STOE IPDS 2T'
_diffrn_measurement_method       'rotation method'
_diffrn_reflns_av_R_equivalents  0.0263
_diffrn_reflns_av_unetI/netI     0.0277
_diffrn_reflns_number            10107
_diffrn_reflns_limit_h_min       -12
_diffrn_reflns_limit_h_max       11
_diffrn_reflns_limit_k_min       -13
_diffrn_reflns_limit_k_max       13
_diffrn_reflns_limit_l_min       -13
_diffrn_reflns_limit_l_max       13
_diffrn_reflns_theta_min         2.183
_diffrn_reflns_theta_max         29.143
_diffrn_reflns_theta_full        25.242
_diffrn_measured_fraction_theta_full 0.998
_diffrn_measured_fraction_theta_max 0.992
_diffrn_reflns_Laue_measured_fraction_full 0.998
_diffrn_reflns_Laue_measured_fraction_max 0.992
_diffrn_reflns_point_group_measured_fraction_full 0.998
_diffrn_reflns_point_group_measured_fraction_max 0.992
_reflns_Friedel_coverage         0
_reflns_number_total             4447
_reflns_number_gt                3586
_reflns_threshold_expression     'I > 2\s(I)'

#----------------------------------------------------------------------------#
#                   COMPUTER PROGRAMS USED                                   #
#----------------------------------------------------------------------------#

_computing_data_collection       'STOE X-AREA'
_computing_cell_refinement       'STOE X-AREA'
_computing_data_reduction        'STOE X-RED'
_computing_structure_refinement  'SHELXL-2014/7 (Sheldrick, 2014)'

#----------------------------------------------------------------------------#
#                   STRUCTURE SOLUTION                                       #
#----------------------------------------------------------------------------#

_atom_sites_solution_primary     other
_atom_sites_solution_hydrogens   geom

#----------------------------------------------------------------------------#
#                   REFINEMENT INFORMATION                                   #
#----------------------------------------------------------------------------#

_shelx_SHELXL_version_number     2014/7
_refine_ls_structure_factor_coef Fsqd
_refine_ls_matrix_type           full
_refine_ls_weighting_scheme      calc
_refine_ls_weighting_details     
'w=1/[\s^2^(Fo^2^)+(0.0527P)^2^+0.1823P] where P=(Fo^2^+2Fc^2^)/3'
_refine_ls_hydrogen_treatment    constr
_refine_ls_extinction_method     none
_refine_ls_number_reflns         4447
_refine_ls_number_parameters     246
_refine_ls_number_restraints     0
_refine_ls_R_factor_all          0.0468
_refine_ls_R_factor_gt           0.037
_refine_ls_wR_factor_ref         0.1046
_refine_ls_wR_factor_gt          0.1003
_refine_ls_goodness_of_fit_ref   1.084
_refine_ls_restrained_S_all      1.084
_refine_ls_shift/su_max          0.001
_refine_ls_shift/su_mean         0
_refine_diff_density_max         0.368
_refine_diff_density_min         -0.214
_refine_diff_density_rms         0.045

#----------------------------------------------------------------------------#
#                   CONSTRAINTS AND RESTRAINTS                               #
#----------------------------------------------------------------------------#


#----------------------------------------------------------------------------#
#                   ATOMIC TYPES, COORDINATES AND THERMAL PARAMETERS         #
#----------------------------------------------------------------------------#

loop_
_atom_type_symbol
_atom_type_description
_atom_type_scat_dispersion_real
_atom_type_scat_dispersion_imag
_atom_type_scat_source
C C 0.0033 0.0016 'International Tables Vol C Tables 4.2.6.8 and 6.1.1.4'
H H 0 0 'International Tables Vol C Tables 4.2.6.8 and 6.1.1.4'
N N 0.0061 0.0033 'International Tables Vol C Tables 4.2.6.8 and 6.1.1.4'
O O 0.0106 0.006 'International Tables Vol C Tables 4.2.6.8 and 6.1.1.4'

loop_
_atom_site_label
_atom_site_type_symbol
_atom_site_fract_x
_atom_site_fract_y
_atom_site_fract_z
_atom_site_U_iso_or_equiv
_atom_site_adp_type
_atom_site_occupancy
_atom_site_site_symmetry_order
_atom_site_calc_flag
_atom_site_refinement_flags_posn
_atom_site_refinement_flags_adp
_atom_site_refinement_flags_occupancy
_atom_site_disorder_assembly
_atom_site_disorder_group
O3 O 0.36915(8) 0.60439(9) 0.43958(8) 0.01974(17) Uani 1 1 d . . . . .
O1 O 0.14914(8) 0.88396(9) 0.55298(8) 0.01859(17) Uani 1 1 d . . . . .
O2 O 0.01324(9) 0.83754(9) 0.80494(8) 0.02103(18) Uani 1 1 d . . . . .
O4 O 0.27243(9) 0.39858(9) 0.37451(9) 0.02408(19) Uani 1 1 d . . . . .
N1 N 0.36664(10) 0.86134(10) 0.41497(10) 0.01809(19) Uani 1 1 d . . . . .
N2 N 0.39024(11) 1.04824(10) 0.18448(10) 0.0215(2) Uani 1 1 d . . . . .
C14 C 0.14747(12) 0.76214(12) 0.38475(11) 0.0174(2) Uani 1 1 d . . . . .
C9 C 0.23241(12) 0.63208(12) 0.39518(11) 0.0177(2) Uani 1 1 d . . . . .
C2 C 0.12710(12) 0.73772(12) 0.80231(12) 0.0187(2) Uani 1 1 d . . . . .
C13 C 0.00750(12) 0.78073(12) 0.34168(11) 0.0193(2) Uani 1 1 d . . . . .
H13 H -0.0514 0.8688 0.3355 0.023 Uiso 1 1 calc R U . . .
C7 C 0.40258(12) 0.70623(12) 0.50393(11) 0.0178(2) Uani 1 1 d . . . . .
H7 H 0.509 0.695 0.5151 0.021 Uiso 1 1 calc R U . . .
C15 C 0.20964(12) 0.88419(12) 0.41551(11) 0.0172(2) Uani 1 1 d . . . . .
H15 H 0.186 0.9848 0.3392 0.021 Uiso 1 1 calc R U . . .
C10 C 0.17925(12) 0.52108(12) 0.35918(11) 0.0196(2) Uani 1 1 d . . . . .
C17 C 0.45614(12) 0.94080(12) 0.29014(11) 0.0184(2) Uani 1 1 d . . . . .
C1 C 0.19984(12) 0.76308(12) 0.66563(11) 0.0175(2) Uani 1 1 d . . . . .
C11 C 0.04122(13) 0.54150(13) 0.31568(11) 0.0211(2) Uani 1 1 d . . . . .
H11 H 0.0048 0.4674 0.2908 0.025 Uiso 1 1 calc R U . . .
C6 C 0.31871(12) 0.67058(12) 0.64965(11) 0.0184(2) Uani 1 1 d . . . . .
C12 C -0.04501(13) 0.67095(13) 0.30816(11) 0.0209(2) Uani 1 1 d . . . . .
H12 H -0.1404 0.6835 0.2798 0.025 Uiso 1 1 calc R U . . .
C3 C 0.17533(13) 0.61882(13) 0.92064(12) 0.0222(2) Uani 1 1 d . . . . .
H3 H 0.1267 0.6002 1.0133 0.027 Uiso 1 1 calc R U . . .
C4 C 0.29540(14) 0.52624(13) 0.90400(13) 0.0246(2) Uani 1 1 d . . . . .
H4 H 0.3285 0.4456 0.9858 0.03 Uiso 1 1 calc R U . . .
C8 C -0.05589(13) 0.82311(14) 0.94284(12) 0.0239(2) Uani 1 1 d . . . . .
H8A H -0.1343 0.9014 0.9314 0.036 Uiso 1 1 calc R U . . .
H8B H 0.0156 0.835 0.9998 0.036 Uiso 1 1 calc R U . . .
H8C H -0.0964 0.7231 0.9918 0.036 Uiso 1 1 calc R U . . .
C19 C 0.68972(14) 1.00009(15) 0.15983(13) 0.0273(3) Uani 1 1 d . . . . .
H19 H 0.7923 0.9829 0.1513 0.033 Uiso 1 1 calc R U . . .
C20 C 0.62318(14) 1.11423(13) 0.04940(13) 0.0250(2) Uani 1 1 d . . . . .
H20 H 0.6783 1.1769 -0.035 0.03 Uiso 1 1 calc R U . . .
C21 C 0.47421(14) 1.13273(13) 0.06729(12) 0.0240(2) Uani 1 1 d . . . . .
H21 H 0.4277 1.2101 -0.0079 0.029 Uiso 1 1 calc R U . . .
C5 C 0.36653(13) 0.55068(12) 0.76981(12) 0.0220(2) Uani 1 1 d . . . . .
H5 H 0.4474 0.4865 0.7593 0.026 Uiso 1 1 calc R U . . .
C18 C 0.60717(13) 0.91182(14) 0.28159(13) 0.0246(2) Uani 1 1 d . . . . .
H18 H 0.6514 0.8334 0.3578 0.03 Uiso 1 1 calc R U . . .
C16 C 0.22682(15) 0.28584(14) 0.33278(14) 0.0278(3) Uani 1 1 d . . . . .
H16A H 0.2082 0.3319 0.2317 0.042 Uiso 1 1 calc R U . . .
H16B H 0.1377 0.2429 0.392 0.042 Uiso 1 1 calc R U . . .
H16C H 0.3034 0.2055 0.346 0.042 Uiso 1 1 calc R U . . .

loop_
_atom_site_aniso_label
_atom_site_aniso_U_11
_atom_site_aniso_U_22
_atom_site_aniso_U_33
_atom_site_aniso_U_23
_atom_site_aniso_U_13
_atom_site_aniso_U_12
O3 0.0171(4) 0.0199(4) 0.0257(4) -0.0128(3) -0.0033(3) 0.0021(3)
O1 0.0196(4) 0.0192(4) 0.0171(4) -0.0081(3) -0.0022(3) 0.0030(3)
O2 0.0217(4) 0.0231(4) 0.0187(4) -0.0099(3) -0.0004(3) 0.0029(3)
O4 0.0234(4) 0.0213(4) 0.0334(4) -0.0177(4) -0.0016(3) 0.0011(3)
N1 0.0162(4) 0.0170(4) 0.0204(4) -0.0070(3) -0.0009(3) -0.0004(3)
N2 0.0232(5) 0.0185(4) 0.0218(5) -0.0079(4) -0.0002(4) 0.0011(4)
C14 0.0185(5) 0.0178(5) 0.0157(5) -0.0066(4) 0.0001(4) -0.0012(4)
C9 0.0167(5) 0.0194(5) 0.0170(5) -0.0076(4) 0.0001(4) -0.0007(4)
C2 0.0186(5) 0.0183(5) 0.0217(5) -0.0104(4) -0.0016(4) -0.0011(4)
C13 0.0193(5) 0.0202(5) 0.0173(5) -0.0063(4) -0.0019(4) 0.0007(4)
C7 0.0171(5) 0.0171(5) 0.0206(5) -0.0088(4) -0.0020(4) -0.0003(4)
C15 0.0172(5) 0.0180(5) 0.0171(5) -0.0079(4) -0.0010(4) 0.0009(4)
C10 0.0218(5) 0.0193(5) 0.0183(5) -0.0092(4) 0.0013(4) -0.0007(4)
C17 0.0203(5) 0.0179(5) 0.0198(5) -0.0106(4) -0.0002(4) -0.0025(4)
C1 0.0186(5) 0.0158(5) 0.0188(5) -0.0069(4) -0.0031(4) -0.0016(4)
C11 0.0236(6) 0.0229(5) 0.0184(5) -0.0094(4) -0.0002(4) -0.0058(4)
C6 0.0180(5) 0.0175(5) 0.0211(5) -0.0091(4) -0.0013(4) -0.0019(4)
C12 0.0194(5) 0.0252(5) 0.0176(5) -0.0072(4) -0.0031(4) -0.0024(4)
C3 0.0259(6) 0.0203(5) 0.0193(5) -0.0069(4) -0.0001(4) -0.0023(4)
C4 0.0283(6) 0.0189(5) 0.0221(5) -0.0038(4) -0.0029(4) 0.0016(4)
C8 0.0229(6) 0.0291(6) 0.0201(5) -0.0114(5) 0.0020(4) -0.0001(4)
C19 0.0199(6) 0.0349(6) 0.0270(6) -0.0115(5) -0.0001(4) -0.0063(5)
C20 0.0278(6) 0.0241(6) 0.0235(5) -0.0097(5) 0.0028(4) -0.0088(5)
C21 0.0305(6) 0.0183(5) 0.0217(5) -0.0072(4) 0.0002(4) -0.0004(4)
C5 0.0210(5) 0.0175(5) 0.0255(5) -0.0071(4) -0.0020(4) 0.0015(4)
C18 0.0198(6) 0.0289(6) 0.0233(5) -0.0080(5) -0.0027(4) -0.0021(4)
C16 0.0345(7) 0.0242(6) 0.0305(6) -0.0178(5) 0.0016(5) -0.0039(5)


#----------------------------------------------------------------------------#
#                   MOLECULAR GEOMETRY                                       #
#----------------------------------------------------------------------------#

_geom_special_details            
;
 All esds (except the esd in the dihedral angle between two l.s. planes)
 are estimated using the full covariance matrix.  The cell esds are taken
 into account individually in the estimation of esds in distances, angles
 and torsion angles; correlations between esds in cell parameters are only
 used when they are defined by crystal symmetry.  An approximate (isotropic)
 treatment of cell esds is used for estimating esds involving l.s. planes.
;
loop_
_geom_bond_atom_site_label_1
_geom_bond_atom_site_label_2
_geom_bond_distance
_geom_bond_site_symmetry_2
_geom_bond_publ_flag
O3 C9 1.3704(13) . ?
O3 C7 1.4558(12) . ?
O1 C1 1.3694(13) . ?
O1 C15 1.4433(12) . ?
O2 C2 1.3658(13) . ?
O2 C8 1.4300(13) . ?
O4 C10 1.3649(13) . ?
O4 C16 1.4312(13) . ?
N1 C17 1.4058(13) . ?
N1 C7 1.4419(13) . ?
N1 C15 1.4534(14) . ?
N2 C17 1.3323(14) . ?
N2 C21 1.3457(15) . ?
C14 C9 1.3910(14) . ?
C14 C13 1.3988(15) . ?
C14 C15 1.5134(14) . ?
C9 C10 1.4099(15) . ?
C2 C3 1.3849(15) . ?
C2 C1 1.4083(15) . ?
C13 C12 1.3812(15) . ?
C13 H13 0.95 . ?
C7 C6 1.5123(14) . ?
C7 H7 1 . ?
C15 H15 1 . ?
C10 C11 1.3818(16) . ?
C17 C18 1.4023(16) . ?
C1 C6 1.3867(15) . ?
C11 C12 1.3986(16) . ?
C11 H11 0.95 . ?
C6 C5 1.3989(15) . ?
C12 H12 0.95 . ?
C3 C4 1.3972(16) . ?
C3 H3 0.95 . ?
C4 C5 1.3824(16) . ?
C4 H4 0.95 . ?
C8 H8A 0.98 . ?
C8 H8B 0.98 . ?
C8 H8C 0.98 . ?
C19 C18 1.3773(16) . ?
C19 C20 1.3895(18) . ?
C19 H19 0.95 . ?
C20 C21 1.3758(17) . ?
C20 H20 0.95 . ?
C21 H21 0.95 . ?
C5 H5 0.95 . ?
C18 H18 0.95 . ?
C16 H16A 0.98 . ?
C16 H16B 0.98 . ?
C16 H16C 0.98 . ?

loop_
_geom_angle_atom_site_label_1
_geom_angle_atom_site_label_2
_geom_angle_atom_site_label_3
_geom_angle
_geom_angle_site_symmetry_1
_geom_angle_site_symmetry_3
_geom_angle_publ_flag
C9 O3 C7 112.87(8) . . ?
C1 O1 C15 112.85(8) . . ?
C2 O2 C8 116.81(9) . . ?
C10 O4 C16 116.99(9) . . ?
C17 N1 C7 121.05(9) . . ?
C17 N1 C15 119.57(9) . . ?
C7 N1 C15 109.25(8) . . ?
C17 N2 C21 117.68(10) . . ?
C9 C14 C13 119.69(10) . . ?
C9 C14 C15 119.49(10) . . ?
C13 C14 C15 120.79(9) . . ?
O3 C9 C14 123.04(10) . . ?
O3 C9 C10 116.72(9) . . ?
C14 C9 C10 120.24(10) . . ?
O2 C2 C3 125.64(10) . . ?
O2 C2 C1 115.16(9) . . ?
C3 C2 C1 119.20(10) . . ?
C12 C13 C14 119.94(10) . . ?
C12 C13 H13 120 . . ?
C14 C13 H13 120 . . ?
N1 C7 O3 111.04(8) . . ?
N1 C7 C6 107.93(8) . . ?
O3 C7 C6 111.35(8) . . ?
N1 C7 H7 108.8 . . ?
O3 C7 H7 108.8 . . ?
C6 C7 H7 108.8 . . ?
O1 C15 N1 108.71(8) . . ?
O1 C15 C14 111.22(8) . . ?
N1 C15 C14 110.25(8) . . ?
O1 C15 H15 108.9 . . ?
N1 C15 H15 108.9 . . ?
C14 C15 H15 108.9 . . ?
O4 C10 C11 125.88(10) . . ?
O4 C10 C9 114.67(10) . . ?
C11 C10 C9 119.43(10) . . ?
N2 C17 C18 122.50(10) . . ?
N2 C17 N1 116.34(10) . . ?
C18 C17 N1 121.10(10) . . ?
O1 C1 C6 122.90(9) . . ?
O1 C1 C2 116.63(9) . . ?
C6 C1 C2 120.45(10) . . ?
C10 C11 C12 120.16(10) . . ?
C10 C11 H11 119.9 . . ?
C12 C11 H11 119.9 . . ?
C1 C6 C5 119.93(10) . . ?
C1 C6 C7 119.83(9) . . ?
C5 C6 C7 120.11(10) . . ?
C13 C12 C11 120.51(11) . . ?
C13 C12 H12 119.7 . . ?
C11 C12 H12 119.7 . . ?
C2 C3 C4 120.11(10) . . ?
C2 C3 H3 119.9 . . ?
C4 C3 H3 119.9 . . ?
C5 C4 C3 120.73(11) . . ?
C5 C4 H4 119.6 . . ?
C3 C4 H4 119.6 . . ?
O2 C8 H8A 109.5 . . ?
O2 C8 H8B 109.5 . . ?
H8A C8 H8B 109.5 . . ?
O2 C8 H8C 109.5 . . ?
H8A C8 H8C 109.5 . . ?
H8B C8 H8C 109.5 . . ?
C18 C19 C20 120.09(11) . . ?
C18 C19 H19 120 . . ?
C20 C19 H19 120 . . ?
C21 C20 C19 117.29(11) . . ?
C21 C20 H20 121.4 . . ?
C19 C20 H20 121.4 . . ?
N2 C21 C20 124.18(11) . . ?
N2 C21 H21 117.9 . . ?
C20 C21 H21 117.9 . . ?
C4 C5 C6 119.57(10) . . ?
C4 C5 H5 120.2 . . ?
C6 C5 H5 120.2 . . ?
C19 C18 C17 118.25(11) . . ?
C19 C18 H18 120.9 . . ?
C17 C18 H18 120.9 . . ?
O4 C16 H16A 109.5 . . ?
O4 C16 H16B 109.5 . . ?
H16A C16 H16B 109.5 . . ?
O4 C16 H16C 109.5 . . ?
H16A C16 H16C 109.5 . . ?
H16B C16 H16C 109.5 . . ?

loop_
_geom_torsion_atom_site_label_1
_geom_torsion_atom_site_label_2
_geom_torsion_atom_site_label_3
_geom_torsion_atom_site_label_4
_geom_torsion
_geom_torsion_site_symmetry_1
_geom_torsion_site_symmetry_2
_geom_torsion_site_symmetry_3
_geom_torsion_site_symmetry_4
_geom_torsion_publ_flag
C7 O3 C9 C14 12.80(14) . . . . ?
C7 O3 C9 C10 -167.28(9) . . . . ?
C13 C14 C9 O3 -178.53(9) . . . . ?
C15 C14 C9 O3 3.46(15) . . . . ?
C13 C14 C9 C10 1.55(15) . . . . ?
C15 C14 C9 C10 -176.45(9) . . . . ?
C8 O2 C2 C3 4.10(16) . . . . ?
C8 O2 C2 C1 -175.06(9) . . . . ?
C9 C14 C13 C12 -0.75(15) . . . . ?
C15 C14 C13 C12 177.22(9) . . . . ?
C17 N1 C7 O3 -76.43(12) . . . . ?
C15 N1 C7 O3 68.69(10) . . . . ?
C17 N1 C7 C6 161.26(9) . . . . ?
C15 N1 C7 C6 -53.61(11) . . . . ?
C9 O3 C7 N1 -48.58(11) . . . . ?
C9 O3 C7 C6 71.71(11) . . . . ?
C1 O1 C15 N1 -49.37(11) . . . . ?
C1 O1 C15 C14 72.21(11) . . . . ?
C17 N1 C15 O1 -141.51(9) . . . . ?
C7 N1 C15 O1 72.77(10) . . . . ?
C17 N1 C15 C14 96.33(11) . . . . ?
C7 N1 C15 C14 -49.39(11) . . . . ?
C9 C14 C15 O1 -105.35(11) . . . . ?
C13 C14 C15 O1 76.67(12) . . . . ?
C9 C14 C15 N1 15.31(13) . . . . ?
C13 C14 C15 N1 -162.67(9) . . . . ?
C16 O4 C10 C11 4.38(16) . . . . ?
C16 O4 C10 C9 -177.04(9) . . . . ?
O3 C9 C10 O4 0.38(14) . . . . ?
C14 C9 C10 O4 -179.70(9) . . . . ?
O3 C9 C10 C11 179.05(9) . . . . ?
C14 C9 C10 C11 -1.03(16) . . . . ?
C21 N2 C17 C18 -1.33(16) . . . . ?
C21 N2 C17 N1 175.83(9) . . . . ?
C7 N1 C17 N2 150.11(10) . . . . ?
C15 N1 C17 N2 8.47(14) . . . . ?
C7 N1 C17 C18 -32.69(15) . . . . ?
C15 N1 C17 C18 -174.33(10) . . . . ?
C15 O1 C1 C6 13.16(14) . . . . ?
C15 O1 C1 C2 -168.37(9) . . . . ?
O2 C2 C1 O1 0.45(14) . . . . ?
C3 C2 C1 O1 -178.78(10) . . . . ?
O2 C2 C1 C6 178.95(9) . . . . ?
C3 C2 C1 C6 -0.27(16) . . . . ?
O4 C10 C11 C12 178.22(10) . . . . ?
C9 C10 C11 C12 -0.29(16) . . . . ?
O1 C1 C6 C5 178.74(10) . . . . ?
C2 C1 C6 C5 0.33(16) . . . . ?
O1 C1 C6 C7 3.00(15) . . . . ?
C2 C1 C6 C7 -175.41(9) . . . . ?
N1 C7 C6 C1 17.61(13) . . . . ?
O3 C7 C6 C1 -104.51(11) . . . . ?
N1 C7 C6 C5 -158.12(10) . . . . ?
O3 C7 C6 C5 79.76(12) . . . . ?
C14 C13 C12 C11 -0.57(16) . . . . ?
C10 C11 C12 C13 1.09(16) . . . . ?
O2 C2 C3 C4 -178.68(11) . . . . ?
C1 C2 C3 C4 0.45(17) . . . . ?
C2 C3 C4 C5 -0.71(18) . . . . ?
C18 C19 C20 C21 -0.61(18) . . . . ?
C17 N2 C21 C20 0.60(17) . . . . ?
C19 C20 C21 N2 0.36(17) . . . . ?
C3 C4 C5 C6 0.76(18) . . . . ?
C1 C6 C5 C4 -0.57(16) . . . . ?
C7 C6 C5 C4 175.15(10) . . . . ?
C20 C19 C18 C17 -0.07(18) . . . . ?
N2 C17 C18 C19 1.09(17) . . . . ?
N1 C17 C18 C19 -175.94(11) . . . . ?

_shelx_res_file                  
;

    shelx.res created by SHELXL-2014/7

TITL ms10_2020_a.res in P-1
REM Old TITL
REM SHELXT solution in P-1
REM R1 0.105, Rweak 0.004, Alpha 0.027, Orientation as input
REM Formula found by SHELXT: N2 O4 C21
CELL 0.71073 9.288 9.6491 10.2198 66.574 82.57 84.516
ZERR 2 0.0005 0.0005 0.0005 0.004 0.004 0.004
LATT 1
SFAC C H N O
UNIT 42 36 4 8

L.S. 4 0 0
PLAN  5
TEMP -153.15
CONF
list 4
MORE -1
BOND $H
fmap 2 53
acta
REM <olex2.extras>
REM <HklSrc "%.\\MS10_2020.hkl">
REM </olex2.extras>

WGHT    0.052700    0.182300
FVAR       0.89313
O3    4    0.369147    0.604390    0.439584    11.00000    0.01707    0.01987 =
         0.02570   -0.01279   -0.00328    0.00209
O1    4    0.149142    0.883958    0.552978    11.00000    0.01965    0.01918 =
         0.01713   -0.00805   -0.00224    0.00301
O2    4    0.013242    0.837539    0.804936    11.00000    0.02166    0.02309 =
         0.01866   -0.00986   -0.00037    0.00294
O4    4    0.272426    0.398582    0.374507    11.00000    0.02340    0.02132 =
         0.03337   -0.01767   -0.00163    0.00110
N1    3    0.366637    0.861341    0.414974    11.00000    0.01616    0.01705 =
         0.02043   -0.00698   -0.00095   -0.00038
N2    3    0.390237    1.048241    0.184478    11.00000    0.02323    0.01854 =
         0.02183   -0.00792   -0.00019    0.00108
C14   1    0.147469    0.762142    0.384749    11.00000    0.01846    0.01778 =
         0.01570   -0.00661    0.00008   -0.00123
C9    1    0.232411    0.632080    0.395180    11.00000    0.01672    0.01942 =
         0.01696   -0.00760    0.00014   -0.00068
C2    1    0.127102    0.737719    0.802313    11.00000    0.01860    0.01832 =
         0.02173   -0.01042   -0.00156   -0.00114
C13   1    0.007496    0.780728    0.341677    11.00000    0.01928    0.02024 =
         0.01725   -0.00634   -0.00192    0.00074
AFIX  43
H13   2   -0.051398    0.868783    0.335486    11.00000   -1.20000
AFIX   0
C7    1    0.402581    0.706231    0.503928    11.00000    0.01709    0.01709 =
         0.02057   -0.00883   -0.00199   -0.00029
AFIX  13
H7    2    0.508967    0.694986    0.515098    11.00000   -1.20000
AFIX   0
C15   1    0.209642    0.884190    0.415507    11.00000    0.01718    0.01797 =
         0.01708   -0.00794   -0.00102    0.00090
AFIX  13
H15   2    0.186045    0.984791    0.339211    11.00000   -1.20000
AFIX   0
C10   1    0.179248    0.521081    0.359177    11.00000    0.02182    0.01928 =
         0.01832   -0.00920    0.00133   -0.00074
C17   1    0.456136    0.940802    0.290141    11.00000    0.02025    0.01792 =
         0.01981   -0.01056   -0.00023   -0.00250
C1    1    0.199842    0.763077    0.665628    11.00000    0.01858    0.01584 =
         0.01884   -0.00692   -0.00308   -0.00161
C11   1    0.041223    0.541501    0.315677    11.00000    0.02360    0.02293 =
         0.01836   -0.00941   -0.00024   -0.00576
AFIX  43
H11   2    0.004818    0.467429    0.290817    11.00000   -1.20000
AFIX   0
C6    1    0.318706    0.670583    0.649651    11.00000    0.01803    0.01750 =
         0.02111   -0.00911   -0.00130   -0.00194
C12   1   -0.045013    0.670951    0.308158    11.00000    0.01942    0.02523 =
         0.01756   -0.00720   -0.00315   -0.00236
AFIX  43
H12   2   -0.140442    0.683473    0.279777    11.00000   -1.20000
AFIX   0
C3    1    0.175326    0.618818    0.920643    11.00000    0.02593    0.02033 =
         0.01935   -0.00694   -0.00010   -0.00231
AFIX  43
H3    2    0.126680    0.600176    1.013292    11.00000   -1.20000
AFIX   0
C4    1    0.295398    0.526236    0.903996    11.00000    0.02831    0.01885 =
         0.02213   -0.00380   -0.00292    0.00165
AFIX  43
H4    2    0.328524    0.445596    0.985794    11.00000   -1.20000
AFIX   0
C8    1   -0.055889    0.823107    0.942839    11.00000    0.02292    0.02906 =
         0.02011   -0.01140    0.00201   -0.00012
AFIX 137
H8A   2   -0.134263    0.901359    0.931378    11.00000   -1.50000
H8B   2    0.015576    0.835019    0.999800    11.00000   -1.50000
H8C   2   -0.096357    0.723052    0.991846    11.00000   -1.50000
AFIX   0
C19   1    0.689721    1.000086    0.159833    11.00000    0.01994    0.03485 =
         0.02697   -0.01155   -0.00010   -0.00625
AFIX  43
H19   2    0.792292    0.982902    0.151342    11.00000   -1.20000
AFIX   0
C20   1    0.623176    1.114228    0.049402    11.00000    0.02778    0.02414 =
         0.02354   -0.00969    0.00279   -0.00884
AFIX  43
H20   2    0.678295    1.176938   -0.035022    11.00000   -1.20000
AFIX   0
C21   1    0.474215    1.132735    0.067295    11.00000    0.03045    0.01826 =
         0.02168   -0.00724    0.00019   -0.00038
AFIX  43
H21   2    0.427671    1.210099   -0.007872    11.00000   -1.20000
AFIX   0
C5    1    0.366528    0.550679    0.769810    11.00000    0.02101    0.01753 =
         0.02550   -0.00708   -0.00198    0.00146
AFIX  43
H5    2    0.447364    0.486465    0.759261    11.00000   -1.20000
AFIX   0
C18   1    0.607169    0.911825    0.281591    11.00000    0.01982    0.02889 =
         0.02331   -0.00797   -0.00267   -0.00213
AFIX  43
H18   2    0.651386    0.833379    0.357777    11.00000   -1.20000
AFIX   0
C16   1    0.226820    0.285843    0.332785    11.00000    0.03449    0.02417 =
         0.03053   -0.01782    0.00155   -0.00387
AFIX 137
H16A  2    0.208202    0.331899    0.231739    11.00000   -1.50000
H16B  2    0.137658    0.242889    0.392003    11.00000   -1.50000
H16C  2    0.303372    0.205543    0.346042    11.00000   -1.50000
AFIX   0
HKLF 4

REM  ms10_2020_a.res in P-1
REM R1 =  0.0370 for    3586 Fo > 4sig(Fo)  and  0.0468 for all    4447 data
REM    246 parameters refined using      0 restraints

END

WGHT      0.0527      0.1824

REM Highest difference peak  0.368,  deepest hole -0.214,  1-sigma level  0.045
Q1    1   0.1764  0.8210  0.3983  11.00000  0.05    0.37
Q2    1   0.3552  0.6813  0.5817  11.00000  0.05    0.36
Q3    1   0.1563  0.6780  0.8594  11.00000  0.05    0.33
Q4    1   0.2146  0.5809  0.3621  11.00000  0.05    0.31
Q5    1   0.1581  0.7394  0.7308  11.00000  0.05    0.31
;
_shelx_res_checksum              35387

_shelx_hkl_file                  
;
 -10  -7  -1    0.47    2.57   0
  -9  -8  -3   75.63    3.64   0
  -9  -2   3   32.44    2.50   0
  -9  -1   5   -0.15    2.52   0
  -8 -11  -5  145.47    4.46   0
  -8   0   5    1.66    1.87   0
  -8   1   9    6.96    2.59   0
  -7  -9  -5  107.64    2.95   0
  -7  -7  -4  144.54    2.73   0
  -7   2  10   96.30    2.66   0
  -6  -1   1  171.39    1.76   0
  -5  -7  -5    1.11    1.45   0
  -4   0   1  135.92    1.33   0
  -2 -10  -7    0.48    1.32   0
  -1 -10  -7   92.35    1.38   0
  -1  -3  -3   75.02    0.70   0
   0 -10  -7    0.29    0.88   0
   1   5  11  109.04    1.42   0
   3  -5  -4    2.02    0.47   0
   3   5  12   -0.09    1.83   0
   3   5  13   47.19    2.26   0
   4  -4  -3    0.53    0.77   0
   4   1   2   17.01    0.93   0
   5  -2  -1   10.54    0.68   0
   5  -1   0 1660.72    4.22   0
   5   2   4  133.11    1.73   0
   7  -9  -4    6.62    1.92   0
   8  -8  -3    3.74    2.08   0
   8  -6  -2    1.54    1.72   0
   8  -3   0   20.88    1.39   0
   8  -2   1   17.94    1.73   0
   8  -1   2   25.11    1.83   0
   8   3  10   16.51    2.70   0
   9  -8  -2    2.23    2.82   0
   9  -3   1    7.10    2.33   0
   9  -2   2    0.23    2.30   0
   9  -1   3   49.65    2.00   0
   9   1   6   20.79    2.35   0
  10  -6   0    1.04    2.79   0
  10   0   6  117.82    3.58   0
  10   1   8   -1.22    3.58   0
  11  -1   6   -0.23    2.87   0
 -10  -8  -2   24.66    3.62   0
 -10  -3   3   -1.06    2.69   0
 -10  -2   5    1.22    2.90   0
  -9 -10  -4    0.10    3.40   0
  -9  -5  -1    4.50    2.37   0
  -9  -4   0   -0.97    2.25   0
  -9   0   8    8.08    2.96   0
  -8 -10  -5  185.83    3.98   0
  -8  -8  -4    1.03    2.77   0
  -8  -5  -2   82.08    2.65   0
  -8  -4  -1   85.88    2.41   0
  -8  -3   0  211.85    2.89   0
  -7   2   9   19.26    2.15   0
  -6 -10  -6    2.09    2.44   0
  -6  -6  -4  640.11    3.86   0
  -6   1   4  101.10    1.63   0
  -5 -12  -7   43.68    2.87   0
  -5  -9  -6    3.81    1.72   0
  -5  -4  -3  447.79    2.71   0
  -5  -3  -2  415.17    2.38   0
  -5  -2  -1  194.56    1.65   0
  -5   1   3  520.92    2.41   0
  -5   2   5  402.73    2.12   0
  -5   3   8    7.18    1.04   0
  -4 -11  -7   63.78    2.25   0
  -2  -2  -2 2288.76    3.42   0
   0   4   7  529.94    1.37   0
   1   5  12    6.35    1.18   0
   1   5  13   49.74    1.58   0
   2   4   7  650.30    2.47   0
   3   3   5  292.49    1.76   0
   4   4   8   10.72    1.31   0
   5   3   6  184.26    2.13   0
   6  -4  -2   21.26    1.14   0
   6   3   7   19.23    1.78   0
   6   4  10   44.14    2.29   0
   7  -5  -2  258.85    2.61   0
   7   3   8   -0.03    1.63   0
   8   1   5   20.73    1.99   0
   8   2   7  103.35    2.81   0
   8   3  11   23.88    3.45   0
   9  -6  -1   31.83    2.43   0
   9   2   9    3.31    2.99   0
  10   1   9   31.72    4.32   0
  11  -4   3  160.65    4.83   0
  11  -3   4   37.58    4.12   0
  11  -2   5    5.99    2.87   0
 -10  -6  -1    0.95    2.86   0
 -10  -4   1    2.38    3.06   0
 -10  -2   4   11.71    2.77   0
  -9  -9  -4   30.74    3.62   0
  -9  -6  -2   56.04    2.75   0
  -9  -3   1   54.43    2.53   0
  -9  -1   4    5.95    2.14   0
  -9   0   7    0.46    2.51   0
  -8  -6  -3   15.11    2.25   0
  -8  -2   1    0.21    1.83   0
  -8   1   7    7.43    2.21   0
  -7 -11  -6    5.33    3.12   0
  -7  -4  -2  234.38    2.65   0
  -7  -3  -1   23.82    1.58   0
  -7   0   3  202.91    2.40   0
  -7   1   5   21.59    1.52   0
  -6   0   2   36.66    1.35   0
  -6   2   6   -0.41    1.34   0
  -5  -1   0  597.04    2.69   0
  -4  -8  -6   16.93    1.33   0
  -4   2   4   32.46    0.90   0
  -3 -10  -7   27.84    1.48   0
  -2  -3  -3  183.67    1.13   0
  -2  -1  -1 3026.92    3.65   0
  -2   3   5    3.47    0.32   0
   1   4   7   38.53    0.77   0
   2   2   3    0.64    0.52   0
   5   4   9    6.50    1.51   0
   6   0   2   12.51    1.27   0
   6   2   5    2.97    1.32   0
   6   4  11   21.24    2.21   0
   6   4  12    0.60    2.64   0
   6   4  13   24.21    3.20   0
   7  -7  -3   10.43    1.74   0
   7   2   6   99.93    2.26   0
   7   3   9   98.31    2.67   0
   8  -9  -3    0.73    2.64   0
   9   0   5  115.10    2.84   0
   9   1   7    0.95    2.76   0
  10  -5   1    8.22    2.99   0
  10  -1   5   13.99    2.31   0
  10   0   7   -0.59    3.38   0
 -11  -6   0   44.61    4.25   0
 -11  -5   1   62.59    3.93   0
 -10  -7  -2   47.77    3.37   0
 -10  -3   2   38.48    3.09   0
 -10  -1   6   39.07    3.48   0
  -9  -7  -3   67.31    3.21   0
  -9  -2   2  272.70    3.43   0
  -9   0   6    3.28    2.38   0
  -8  -9  -5   22.73    2.56   0
  -8   0   4   53.54    1.96   0
  -7  -8  -5   80.52    2.62   0
  -7  -5  -3  692.91    4.08   0
  -7  -2   0   -0.81    1.12   0
  -6  -9  -6   62.02    2.42   0
  -5 -11  -7   31.14    2.44   0
  -5  -5  -4   43.15    1.46   0
   4   0   1  651.81    2.45   0
   5   4  10  301.21    3.09   0
   6  -3  -1   80.33    1.53   0
   6  -1   1   61.08    1.45   0
   7 -10  -4    1.69    2.10   0
   8  -5  -1    0.31    1.80   0
   8   0   4   15.22    1.88   0
   8   2   8    4.55    2.58   0
   9  -5   0   -0.39    2.34   0
   9  -1   4   47.65    2.51   0
  10  -4   2   45.71    2.87   0
  10  -3   3  146.91    3.77   0
  10  -2   4   90.42    2.85   0
 -11  -4   2    9.59    3.82   0
 -10  -8  -3    1.93    3.62   0
  -9  -8  -4   29.15    2.94   0
  -8  -7  -4    8.29    2.32   0
  -8  -1   2  427.40    3.42   0
  -7 -10  -6   33.67    2.84   0
  -7  -6  -4   19.44    1.88   0
  -7  -1   1   13.04    1.48   0
  -6 -12  -7    2.08    2.91   0
  -6  -7  -5  250.86    2.49   0
  -6  -3  -2    0.24    1.18   0
  -6   3  10   22.52    1.48   0
  -6   3  11   13.25    1.66   0
  -5  -8  -6   15.18    1.56   0
  -4 -10  -7    9.72    1.57   0
  -4   4  11   -0.13    0.82   0
  -3  -2  -2 1714.14    3.50   0
  -1   0   0   42.28    0.32   0
   2   3   5   89.27    0.96   0
   3   4   8  110.74    1.44   0
   4  -3  -2  465.67    1.91   0
   4   2   4   42.92    1.09   0
   5  -9  -5   43.97    1.27   0
   5  -5  -3  157.27    1.45   0
   5   1   3    2.53    0.98   0
   5   4  11   17.24    2.17   0
   6  -8  -4   98.27    1.85   0
   6  -6  -3    5.66    1.32   0
   6  -2   0   15.23    0.94   0
   6   3   8    1.53    1.70   0
   7  -4  -1    3.25    1.41   0
   7  -1   2   33.23    1.74   0
   7   3  10   -1.34    2.35   0
   8  -7  -2   31.29    2.07   0
   8  -4   0   16.33    1.78   0
   8  -1   3    0.46    1.86   0
   8   1   6   -3.52    2.04   0
   8   2   9   48.69    2.77   0
   9  -7  -1   22.94    2.68   0
   9  -4   1   13.12    2.28   0
   9  -3   2    3.21    2.26   0
   9  -2   3    4.82    2.32   0
   9   0   6   55.41    2.89   0
   9   1   8   15.10    2.84   0
  10  -6   1   50.15    3.25   0
  10  -1   6    1.51    2.91   0
  10   0   8    6.81    2.71   0
 -11  -3   3    3.87    3.13   0
 -10  -5  -1    1.52    2.72   0
 -10  -4   0   58.19    3.06   0
 -10  -2   3  206.83    3.68   0
 -10  -1   5    3.25    2.87   0
  -9 -10  -5   -0.61    3.26   0
  -9  -5  -2    0.43    2.16   0
  -9  -4  -1   12.08    2.18   0
  -9  -3   0   79.20    2.41   0
  -9  -1   3  258.57    3.34   0
  -8   1   6    1.32    1.66   0
  -7   2   7   30.24    1.76   0
  -6 -11  -7   -0.48    2.25   0
  -6  -4  -3   42.93    1.57   0
  -6  -2  -1   37.47    1.37   0
  -5 -10  -7    3.16    1.95   0
  -5   0   1    4.67    0.88   0
  -5   3   7  277.64    1.79   0
  -4   1   2  104.35    1.07   0
  -4   3   6   33.56    0.81   0
  -3  -3  -3 1960.55    3.90   0
  -3  -1  -1   34.86    0.74   0
  -2  -7  -6   94.42    1.26   0
  -2  -4  -4  421.35    1.76   0
  -1  -4  -4 2723.54    3.41   0
   1  -1  -1   30.51    0.29   0
   3   1   2  142.09    1.04   0
   4 -11  -6   -0.17    1.10   0
   4  -2  -1  596.12    2.17   0
   4  -1   0   40.79    0.96   0
   5   3   7   23.05    1.46   0
   5   4  13   18.84    2.66   0
   7  -3   0   81.01    1.87   0
   7  -2   1   39.73    1.77   0
   7   1   5  185.86    2.42   0
   7   2   7  180.04    2.49   0
   7   3  11    0.57    2.57   0
   7   3  12   25.98    3.44   0
   8  -3   1   11.23    1.83   0
   8  -2   2    6.27    1.81   0
   8   2  10   43.90    2.85   0
   9   1   9    4.79    3.46   0
  10  -5   2   22.06    2.93   0
  10  -2   5    0.06    2.95   0
  10  -1   7   27.53    3.37   0
 -11  -6  -1    3.57    3.57   0
 -11  -5   0   37.02    3.68   0
 -10  -7  -3    3.48    2.86   0
 -10  -6  -2    0.19    2.00   0
 -10  -3   1   16.07    2.76   0
  -9  -6  -3   22.61    2.58   0
  -9   0   5   -0.71    2.04   0
  -8 -10  -6    5.27    2.78   0
  -8  -5  -3   44.73    2.20   0
  -8  -4  -2  107.77    2.29   0
  -8  -3  -1   19.95    1.82   0
  -7  -9  -6    4.24    2.44   0
  -7  -7  -5  147.82    2.56   0
  -7   1   4 1685.22    5.17   0
  -6  -5  -4    3.84    1.51   0
  -6  -1   0   94.44    1.58   0
  -6   1   3    1.16    1.00   0
  -6   3   9   26.08    1.32   0
  -5  -6  -5  156.95    2.03   0
  -4   4  10   -0.23    0.72   0
  -3  -9  -7   41.71    1.54   0
  -3  -7  -6    0.73    0.90   0
  -2  -9  -7   71.43    1.36   0
  -2   0   0  290.08    1.12   0
  -1  -7  -6    2.58    0.68   0
   1  -2  -2  346.57    0.55   0
   3  -7  -5  109.31    0.85   0
   4  -8  -5   64.14    1.06   0
   4  -6  -4   50.35    0.94   0
   4   4  10 1231.77    5.06   0
   5  -7  -4  505.40    2.47   0
   6   2   6   89.66    1.63   0
   6   3   9   19.28    1.98   0
   7  -8  -3    0.25    1.97   0
   7  -6  -2   32.37    1.67   0
   8   0   5  724.04    4.64   0
   8   1   7  189.59    3.27   0
   8   2  11    1.59    3.41   0
   9  -8  -1   20.09    2.88   0
   9  -6   0    1.22    2.53   0
   9  -1   5  160.78    3.35   0
   9   0   7    9.69    2.63   0
   9   1  10    4.82    3.52   0
  10  -4   3    5.67    3.18   0
  10  -3   4   47.40    3.20   0
 -11  -7  -2   10.49    3.61   0
 -11  -4   1   93.25    3.23   0
 -11  -2   4   16.47    3.38   0
 -10  -1   4    1.95    2.76   0
  -9  -9  -5  357.83    4.76   0
  -9  -7  -4    1.16    2.80   0
  -9  -2   1    4.50    1.59   0
  -9   1   8   54.13    2.74   0
  -8  -2   0    9.59    1.64   0
  -8   0   3  203.46    2.64   0
  -8   1   5   16.92    1.81   0
  -7   0   2   12.17    1.44   0
  -6  -8  -6    6.02    1.72   0
  -6   2   5  274.75    2.00   0
  -4  -9  -7    1.73    1.49   0
  -4  -7  -6   -0.56    1.22   0
  -4  -3  -3   -0.64    0.87   0
  -4  -2  -2  138.54    1.36   0
  -3 -12  -8   42.53    2.14   0
  -3  -4  -4   -1.15    0.73   0
  -2 -12  -8  109.19    2.03   0
  -1  -9  -7  224.63    1.47   0
   3   4   9    3.23    1.08   0
   4   4  11   57.18    1.90   0
   5  -4  -2    4.48    0.99   0
   5   0   2   75.74    1.29   0
   6   3  10    2.79    2.03   0
   7   2   8    0.24    1.92   0
   8  -8  -2    4.44    2.23   0
   8  -6  -1   -0.22    1.75   0
   9  -5   1   77.37    2.72   0
   9  -2   4   21.40    2.58   0
  10  -2   6   -1.16    3.21   0
  10  -1   8    3.26    3.37   0
 -11  -3   2  117.60    3.71   0
 -10  -8  -4   15.13    3.48   0
  -9  -1   2    2.09    1.93   0
  -9   0   4   16.89    2.23   0
  -9   1   7   72.14    2.62   0
  -8  -6  -4   22.58    1.77   0
  -8  -1   1    3.65    1.49   0
  -8   2   9   -0.67    1.89   0
  -7 -11  -7   10.17    2.96   0
  -7  -4  -3   13.00    1.54   0
  -7  -3  -2  151.08    2.12   0
  -7  -2  -1  106.19    1.89   0
  -7   2   6   10.81    1.57   0
  -6 -10  -7    1.72    1.89   0
  -6  -6  -5   48.90    1.81   0
  -6   3   8    2.50    1.19   0
  -5   2   4  149.63    1.34   0
  -4 -12  -8    0.70    1.97   0
  -4  -4  -4  617.60    2.66   0
  -4  -1  -1  450.65    2.06   0
  -3   0   0  652.27    1.97   0
   3   2   4    4.66    0.73   0
   3   3   6  100.80    1.23   0
   4   3   7  348.44    2.38   0
   4   4  12  100.88    2.50   0
   5 -10  -5   77.71    1.72   0
   5   3   8   11.37    1.43   0
   6  -9  -4   21.00    1.70   0
   6  -5  -2    5.94    1.08   0
   6   3  11   11.02    2.47   0
   6   3  12   -1.02    2.67   0
   7   1   6  188.58    2.74   0
   7   2   9    8.39    2.24   0
   8  -5   0    2.33    1.73   0
   8  -1   4  122.14    2.58   0
   8   1   8    0.70    2.34   0
   9  -7   0   11.72    2.69   0
   9  -4   2    5.18    2.35   0
   9  -3   3    0.35    2.26   0
   9  -1   6    3.23    2.51   0
   9   0   8   -0.36    2.72   0
  10  -6   2   -3.00    3.09   0
  10  -5   3   36.33    3.48   0
  10  -4   4   -0.75    3.09   0
  10  -3   5    2.61    3.30   0
  10  -2   7    1.13    3.14   0
 -11  -6  -2   30.35    3.47   0
 -11  -5  -1   25.68    3.38   0
 -11  -4   0   91.39    3.45   0
 -11  -2   3    2.92    2.83   0
 -10  -6  -3    4.65    2.46   0
 -10  -5  -2   17.59    2.60   0
 -10  -4  -1   39.73    2.75   0
 -10  -3   0    3.83    2.37   0
 -10   0   6   21.29    2.80   0
  -9 -10  -6    1.72    3.09   0
  -9  -8  -5    7.14    3.03   0
  -9  -4  -2   15.80    2.06   0
  -8  -9  -6  116.08    3.34   0
  -8  -7  -5   -0.01    2.11   0
  -8   2   8    0.77    1.74   0
  -7  -8  -6  151.42    2.74   0
  -7  -5  -4  393.56    3.12   0
  -6   0   1    7.25    1.03   0
  -5 -12  -8   20.15    2.44   0
  -5  -9  -7   16.13    1.68   0
  -5  -7  -6   98.60    1.75   0
  -5  -3  -3  126.45    1.59   0
  -5  -2  -2  243.85    1.88   0
  -5   1   2   51.29    1.03   0
  -3   2   3   95.40    0.82   0
  -1 -12  -8   20.83    1.25   0
   0  -4  -4   86.45    0.50   0
   3  -4  -3  110.01    0.82   0
   3   0   1  304.58    1.44   0
   3   4  10   13.38    1.53   0
   4   1   3  669.02    2.60   0
   5  -3  -1   93.24    1.26   0
   5  -2   0  111.90    1.34   0
   5  -1   1   29.87    0.82   0
   6   1   5   67.94    1.74   0
   6   2   7   92.04    1.69   0
   7  -9  -3    2.69    2.12   0
   7  -5  -1   34.49    1.61   0
   7  -1   3  192.25    2.34   0
   7   2  11    3.70    2.55   0
   7   2  12    3.47    3.02   0
   8  -9  -2    0.39    2.41   0
   8  -4   1    0.77    1.89   0
   8  -2   3  158.79    2.74   0
   8   0   6  223.90    2.80   0
   9   0   9   25.84    3.27   0
 -11  -7  -3    8.50    3.68   0
 -10  -9  -5    4.84    3.26   0
 -10  -7  -4   -0.84    2.82   0
 -10  -1   3    1.60    2.17   0
 -10   0   5    7.44    2.61   0
  -9  -5  -3  112.87    2.69   0
  -9  -3  -1   13.86    1.56   0
  -9   1   6   64.03    2.43   0
  -7 -10  -7   17.59    2.55   0
  -7  -1   0   27.04    1.45   0
  -5  -4  -4   18.77    1.15   0
  -4 -11  -8   21.99    1.95   0
  -3 -11  -8    6.34    1.56   0
  -3  -5  -5  291.95    1.74   0
  -2  -5  -5  326.45    1.55   0
   0  -7  -6   11.49    0.47   0
   2   1   2 3557.40    3.91   0
   2   4   9   12.79    1.05   0
   3   4  11    1.16    1.59   0
   3   4  12   74.98    2.11   0
   3   4  13    0.76    1.99   0
   4   2   5    2.27    0.92   0
   5   1   4   -1.23    1.04   0
   5   2   6    8.02    1.30   0
   5   3   9  110.49    2.04   0
   6  -7  -3    3.51    1.27   0
   6  -4  -1   72.69    1.48   0
   6  -1   2   -0.00    0.79   0
   7  -7  -2   -0.51    1.55   0
   7  -4   0   58.20    1.76   0
   7  -2   2  568.32    3.51   0
   7   1   7   89.48    2.41   0
   8  -7  -1   19.16    2.11   0
   8  -3   2   49.09    1.70   0
   8   1  10    4.70    2.93   0
   8   1  11    1.89    3.46   0
   9  -8   0    4.28    3.11   0
   9  -6   1   28.93    2.99   0
   9  -2   5   20.78    2.54   0
   9  -1   7    2.69    2.75   0
  10  -4   5   27.37    3.58   0
  10  -3   6    7.58    3.30   0
 -10  -2   1   50.73    2.55   0
  -9  -9  -6   58.15    3.05   0
  -9  -6  -4   26.63    1.89   0
  -9  -2   0    6.22    1.53   0
  -9   0   3  102.20    2.36   0
  -8  -4  -3  335.97    3.14   0
  -8  -3  -2   51.82    1.88   0
  -8   0   2    0.43    1.57   0
  -8   1   4    0.31    1.38   0
  -8   2   7   35.13    1.92   0
  -7  -6  -5   38.48    1.87   0
  -7   1   3   84.84    1.75   0
  -7   3  10   64.26    2.02   0
  -6  -9  -7    6.13    1.75   0
  -6   3   7  138.66    1.58   0
  -5 -11  -8   25.27    2.26   0
  -5  -1  -1  309.28    1.90   0
  -5   3   6  205.48    1.57   0
  -4  -5  -5   29.25    1.07   0
  -4   0   0  238.52    1.52   0
  -4   4   9    5.37    0.63   0
  -3   4   8    1.48    0.36   0
  -2 -11  -8   41.15    1.38   0
   0  -9  -7    2.88    0.57   0
   5 -11  -5   12.38    1.70   0
   5   3  10  440.24    3.55   0
   5   3  11   40.70    2.20   0
   5   3  13    2.00    2.67   0
   6 -10  -4    7.33    1.82   0
   6  -3   0  739.04    3.36   0
   6  -2   1   64.81    1.28   0
   6   2   8    0.11    1.69   0
   7 -10  -3    0.41    2.26   0
   7  -3   1  469.47    3.05   0
   7   0   5   78.80    1.91   0
   8  -1   5   12.33    1.90   0
   8   0   7    3.80    1.67   0
   9  -5   2   30.94    2.68   0
   9  -4   3   13.03    2.54   0
   9  -3   4    1.97    2.36   0
   9  -1   8    0.13    3.22   0
  10  -5   4    1.20    2.77   0
 -11  -5  -2    0.24    2.71   0
 -11  -2   2    6.25    2.56   0
 -11  -1   4    0.20    3.02   0
 -10  -8  -5   21.48    3.54   0
  -9  -7  -5   10.79    2.58   0
  -9  -1   1    2.69    1.88   0
  -9   1   5  100.96    2.36   0
  -8 -10  -7   93.35    3.49   0
  -8  -8  -6   18.56    2.12   0
  -8  -5  -4  125.78    2.59   0
  -8  -2  -1   39.69    1.70   0
  -7  -9  -7    2.56    2.38   0
  -7   0   1    7.98    1.37   0
  -7   2   5  257.05    2.23   0
  -7   3   9    0.62    1.44   0
  -6 -11  -8   30.32    2.50   0
  -6  -4  -4 1122.02    4.31   0
  -6  -3  -3   45.31    1.40   0
  -6  -2  -2  165.16    1.85   0
  -6   2   4  165.51    1.71   0
  -5  -5  -5   28.48    1.34   0
  -4  -8  -7   81.01    1.74   0
  -4   2   3   84.46    1.01   0
  -3  -8  -7   22.07    1.17   0
  -1  -5  -5 1038.01    2.18   0
   0   4   8  460.64    1.51   0
   2   3   6    0.59    0.65   0
   2   4  10    1.49    1.33   0
   2   4  13   15.90    1.96   0
   3  -3  -2   68.37    0.79   0
   3  -1   0  299.53    1.38   0
   4  -5  -3   34.59    0.91   0
   5  -6  -3    0.80    0.89   0
   6 -11  -4  101.13    2.62   0
   6   2   9    1.22    1.93   0
   7   1   8   44.47    2.41   0
   8  -8  -1   65.82    2.68   0
   8  -6   0    0.93    2.15   0
   8  -2   4   25.83    2.14   0
   8   0   8    1.91    2.62   0
   9  -7   1   21.00    3.10   0
   9  -2   6    0.78    1.91   0
   9  -1   9    1.72    3.24   0
 -12  -4   0    0.29    3.82   0
 -11  -6  -3   26.48    3.11   0
 -11  -4  -1   18.14    2.36   0
 -11  -3   0  136.04    3.63   0
 -10  -5  -3   11.75    2.52   0
 -10  -4  -2   77.13    2.59   0
 -10  -3  -1    0.09    2.33   0
 -10  -1   2  373.87    3.74   0
 -10   0   4   34.10    2.63   0
 -10   1   7   31.77    2.89   0
  -8  -6  -5    6.95    1.99   0
  -8  -1   0   24.65    1.65   0
  -8   2   6    3.59    1.72   0
  -7  -7  -6    7.75    1.91   0
  -6  -1  -1  159.84    1.77   0
  -6   1   2  141.97    1.59   0
  -5  -8  -7   33.58    1.51   0
  -5   0   0 1225.84    3.48   0
  -2  -8  -7  395.79    1.99   0
   2   4  11   38.71    1.54   0
   2   4  12    1.23    1.63   0
   3  -2  -1  191.43    1.08   0
   4   0   2  424.09    1.95   0
   4   3   9   -1.06    1.43   0
   5   0   3   -0.04    0.96   0
   6  -6  -2  104.24    1.65   0
   6   1   6   71.51    1.58   0
   6   2  10    3.09    2.11   0
   6   2  12   11.40    3.03   0
   7  -8  -2   31.62    2.13   0
   7  -6  -1   24.23    1.69   0
   7  -1   4  297.65    2.84   0
   7   0   6   73.16    2.10   0
   7   1   9  316.81    3.90   0
   8  -5   1   17.26    2.03   0
   8  -4   2   18.22    1.89   0
   8  -3   3    9.51    2.05   0
   8  -1   6    1.64    1.99   0
   8   0   9   62.44    3.37   0
   8   0  10    4.48    3.43   0
   9  -6   2   32.26    2.98   0
   9  -4   4   66.12    2.91   0
   9  -3   5    7.12    2.65   0
   9  -2   7   16.55    3.09   0
 -12  -3   1   69.38    4.00   0
 -11  -7  -4    5.92    3.21   0
 -11  -1   3   37.08    3.06   0
 -10  -9  -6   16.95    3.58   0
 -10  -6  -4   23.36    2.65   0
 -10  -2   0    8.33    2.21   0
  -9  -8  -6    0.51    2.48   0
  -9  -4  -3   10.68    2.04   0
  -9  -3  -2    7.28    1.94   0
  -9   2   8   29.82    2.59   0
  -7 -11  -8   21.53    2.69   0
  -7  -3  -3  145.89    2.09   0
  -7   3   8   15.94    1.49   0
  -6  -5  -5 1064.94    4.38   0
  -5 -10  -8    1.11    1.66   0
  -4 -10  -8   22.53    1.60   0
  -4  -6  -6   11.05    1.02   0
  -4   3   5  135.55    1.03   0
  -3 -10  -8   27.54    1.49   0
  -3   1   1 3440.32    4.09   0
  -1 -11  -8   63.65    1.15   0
  -1   4   8  176.72    0.78   0
   2   2   4    6.02    0.52   0
   4   3  13   41.94    2.48   0
   6  -8  -3    0.78    1.37   0
   7  -2   3  152.84    2.23   0
   7   1  10    9.90    2.41   0
   7   1  11    7.60    2.74   0
   8  -9  -1    3.61    2.51   0
   8  -7   0   17.35    2.33   0
   9  -5   3    5.97    2.58   0
   9  -3   6  104.77    3.42   0
   9  -2   8   -0.84    3.32   0
 -11  -2   1    9.25    2.22   0
 -11   0   5   19.66    3.04   0
 -10  -7  -5    0.04    3.00   0
 -10   1   6    1.29    2.23   0
  -9  -5  -4   88.67    2.21   0
  -9  -2  -1   -0.63    1.82   0
  -9   0   2  178.02    2.72   0
  -8  -9  -7   79.06    2.86   0
  -8  -7  -6   51.18    2.32   0
  -8   1   3  372.26    2.89   0
  -7  -4  -4    0.96    1.10   0
  -7  -2  -2   87.54    1.47   0
  -6 -10  -8    4.47    2.04   0
  -5  -6  -6    5.36    1.24   0
  -5   2   3   29.93    0.99   0
  -4   1   1  184.77    1.28   0
  -2   1   1   88.73    0.61   0
   2  -5  -4   33.98    0.42   0
   3   1   3   63.11    0.91   0
   3   2   5   31.99    0.90   0
   4  -1   1   39.76    0.95   0
   4   1   4  118.31    1.38   0
   4   3  10   20.60    1.56   0
   4   3  11   87.00    2.17   0
   4   3  12  104.05    2.67   0
   5  -5  -2   23.92    1.07   0
   5   2   8    6.91    1.51   0
   6   1   7    1.04    1.60   0
   7  -9  -2   22.07    2.30   0
   7  -5   0   65.41    1.82   0
   7  -4   1   89.30    2.02   0
   7  -3   2  165.91    2.35   0
   7   0   7   17.11    2.06   0
   8  -2   5    3.62    1.86   0
   8  -1   7   28.03    1.94   0
   9  -7   2   20.09    3.26   0
   9  -4   5    4.02    2.77   0
 -12  -5  -2   64.96    3.94   0
 -12  -4  -1   20.12    3.62   0
 -12  -2   2   22.33    3.67   0
 -11  -5  -3   12.03    2.99   0
 -11  -4  -2    3.92    2.77   0
 -10  -1   1    1.58    2.09   0
  -9  -6  -5   48.93    2.51   0
  -9  -1   0   68.61    2.09   0
  -9   2   7  247.34    3.07   0
  -8   0   1  120.88    2.01   0
  -8   2   5  149.50    2.11   0
  -7 -10  -8   15.57    2.44   0
  -7  -8  -7   31.83    2.14   0
  -7  -5  -5    1.66    1.48   0
  -7  -1  -1  132.64    1.93   0
  -7   1   2    2.80    1.19   0
  -7   2   4  152.82    1.76   0
  -7   3   7   12.01    1.37   0
  -6  -6  -6   12.19    1.52   0
  -6   0   0  349.03    2.14   0
  -6   3   6  264.57    1.83   0
  -5   4  10   14.11    0.84   0
  -2 -10  -8    8.41    0.97   0
  -2  -6  -6   41.53    0.80   0
  -2   4   8  118.41    0.45   0
   0   4  13   23.22    1.60   0
   4  -7  -4   40.23    1.03   0
   4  -4  -2   36.23    0.82   0
   5  -1   2  390.99    2.18   0
   5   2   9    0.70    1.52   0
   6  -5  -1  121.54    1.74   0
   6  -2   2   19.60    1.34   0
   7  -7  -1    0.30    1.74   0
   7  -1   5    1.32    1.64   0
   8  -8   0    9.76    2.54   0
   8  -6   1   24.87    2.13   0
   8  -5   2    4.32    1.94   0
   8  -3   4   97.90    2.63   0
   8  -1   8    0.45    1.97   0
   8  -1   9    5.71    3.19   0
   8  -1  10    4.94    3.60   0
   9  -6   3    5.45    2.73   0
   9  -5   4   42.71    3.12   0
   9  -3   7   20.69    2.51   0
 -12  -3   0   20.72    3.48   0
 -11  -6  -4    3.29    2.95   0
 -11  -3  -1    3.73    2.10   0
 -11   0   4   14.48    2.87   0
 -10  -5  -4   19.58    2.51   0
 -10  -4  -3   21.02    2.38   0
 -10  -3  -2    8.01    2.21   0
 -10   1   5    8.44    2.17   0
  -9  -9  -7   47.37    2.99   0
  -9  -7  -6    1.77    2.42   0
  -8  -4  -4   45.71    1.95   0
  -8  -3  -3   11.19    1.18   0
  -8  -2  -2    0.18    1.54   0
  -7  -6  -6   29.11    1.74   0
  -5   1   1    4.96    0.82   0
  -5   3   5  447.80    1.96   0
  -3   4  13   46.33    1.11   0
  -1  -8  -7  350.63    1.47   0
   2   0   1  713.75    1.68   0
   4  -3  -1  773.08    2.45   0
   4  -2   0   40.14    0.90   0
   5  -4  -1   73.30    1.20   0
   5  -2   1   36.47    1.10   0
   5   2  10   15.21    1.98   0
   5   2  11    1.68    2.17   0
   6  -9  -3   36.11    1.77   0
   6  -4   0  370.78    2.58   0
   6  -3   1  256.08    2.30   0
   6   1   8    0.48    1.28   0
   6   1  12   36.08    3.30   0
   7 -10  -2   -0.21    2.40   0
   7   0   8    7.79    1.71   0
   7   0   9   15.38    2.69   0
   7   0  10   13.12    2.78   0
   8  -4   3    0.51    1.54   0
   8  -2   6    9.77    1.69   0
   9  -6   4    1.14    3.08   0
   9  -5   5    0.49    3.37   0
   9  -4   6   22.87    3.11   0
 -12  -2   1   13.12    3.01   0
 -11  -7  -5    4.08    3.25   0
 -11  -2   0   35.89    2.60   0
 -10  -6  -5   23.39    2.75   0
 -10  -2  -1  125.51    2.86   0
 -10   0   2    1.33    1.84   0
  -9   1   3   60.28    1.83   0
  -9   2   6  227.76    2.84   0
  -8 -10  -8   30.27    3.05   0
  -8  -8  -7    0.03    1.99   0
  -8  -5  -5    2.47    1.76   0
  -8  -1  -1  138.29    2.18   0
  -8   3   9  150.91    2.57   0
  -7   0   0    1.38    1.28   0
  -6  -9  -8    6.14    1.89   0
  -6   2   3    8.15    0.94   0
  -5 -12  -9   47.26    2.26   0
  -5  -9  -8   21.33    1.57   0
  -5  -7  -7    4.82    1.20   0
  -5  -3  -4  192.91    1.77   0
  -5  -2  -3   27.91    1.08   0
  -5   4   9   30.77    0.81   0
  -4 -12  -9    5.99    1.81   0
  -4  -9  -8   18.06    1.49   0
  -4  -3  -4   71.86    1.13   0
  -4  -2  -3  262.29    1.67   0
  -4   4   8   62.76    0.68   0
  -3  -2  -3   44.56    0.83   0
   0   4  12    2.04    1.16   0
   3  -6  -4   41.26    0.67   0
   3   3   9   -0.84    1.09   0
   4   2   7   34.90    1.31   0
   5  -7  -3    6.96    1.05   0
   5  -3   0    8.53    0.93   0
   5   1   6  254.56    2.32   0
   6  -7  -2   -0.34    1.31   0
   6   1   9    7.44    1.52   0
   6   1  10   -0.63    2.14   0
   6   1  11   19.19    2.74   0
   7  -6   0   43.68    1.86   0
   7  -2   4 1075.56    4.70   0
   7  -1   6    1.03    1.84   0
   8  -7   1   72.55    3.00   0
   8  -3   5    9.62    2.29   0
   8  -2   7    3.62    2.34   0
 -12  -5  -3   45.54    3.65   0
 -12  -4  -2    5.72    3.35   0
 -11  -1   1   -0.52    2.23   0
 -11   0   3   20.64    2.56   0
 -10   1   4    7.15    2.04   0
  -9  -4  -4  118.46    2.57   0
  -9  -3  -3  118.07    2.44   0
  -9   0   1   23.84    1.94   0
  -8  -6  -6    3.17    1.91   0
  -8   1   2   26.55    1.55   0
  -8   3   8   61.23    2.07   0
  -7  -9  -8    0.25    2.11   0
  -6  -7  -7   48.93    1.71   0
  -6  -3  -4   13.74    1.20   0
  -6   1   1   18.25    1.05   0
  -5  -4  -5    6.69    1.06   0
  -5  -1  -2 1061.94    3.37   0
  -4  -4  -5   22.54    0.92   0
  -4  -1  -2   16.79    0.84   0
  -3  -9  -8   18.79    1.10   0
  -3  -7  -7   31.62    1.10   0
  -3  -3  -4    1.70    0.69   0
  -2   4  13   20.30    1.18   0
   0   4  10   15.21    0.87   0
   3 -11  -6   97.87    1.43   0
   3   3  10  352.86    2.71   0
   4 -10  -5  122.48    1.57   0
   4   2  13    1.99    2.53   0
   5 -10  -4   -1.30    1.54   0
   6 -10  -3    9.11    1.91   0
   6   0   6    9.42    1.14   0
   7  -8  -1   59.18    2.23   0
   7  -5   1    1.48    1.69   0
   7  -4   2  274.12    2.79   0
   7  -3   3  664.29    4.07   0
   7  -1   7   43.72    2.14   0
   8  -8   1    0.32    2.51   0
   8  -6   2   25.96    2.49   0
   8  -5   3   25.72    2.57   0
   8  -4   4   33.07    2.54   0
   8  -3   6    0.01    2.30   0
   8  -2   8   -0.73    2.18   0
   8  -2   9    2.07    3.00   0
 -12  -3  -1   17.46    3.40   0
 -12  -1   2   53.78    3.20   0
 -11  -5  -4    4.41    2.97   0
 -11  -4  -3   51.33    2.92   0
 -11  -3  -2    0.38    2.56   0
 -10  -7  -6   81.28    3.27   0
 -10  -1   0   58.94    2.32   0
 -10   2   7   12.40    2.57   0
  -9  -8  -7   25.05    2.08   0
  -9  -5  -5   93.05    2.66   0
  -9  -2  -2   23.40    1.44   0
  -9   2   5    3.68    1.60   0
  -8   2   4  113.82    1.86   0
  -7  -7  -7    9.89    1.80   0
  -7   3   6   91.30    1.49   0
  -6 -11  -9    6.20    2.45   0
  -6  -4  -5  170.38    2.04   0
  -6  -2  -3   29.93    1.00   0
  -6   3   5  764.11    2.82   0
  -5 -11  -9    2.52    1.95   0
  -3 -12  -9    2.92    1.50   0
  -3  -1  -2  142.31    0.99   0
   1   1   2   20.67    0.38   0
   3  -8  -5    4.25    0.68   0
   3   0   2 1489.53    3.04   0
   3   2   6    7.55    0.83   0
   4   0   3  489.85    2.18   0
   4   1   5    6.17    0.94   0
   4   2   8   33.19    1.48   0
   4   2  12   36.63    2.40   0
   5   1   7   70.33    1.79   0
   6  -6  -1  142.68    1.95   0
   6  -2   3  242.99    2.31   0
   6   0   7   60.59    2.10   0
   7  -9  -1   10.84    2.25   0
   7  -2   5   16.14    1.87   0
   7  -1   8    7.50    2.38   0
   8  -3   7   12.59    2.52   0
 -12  -2   0    4.87    3.26   0
 -11  -6  -5   22.88    3.23   0
 -11  -2  -1    1.12    2.65   0
 -11   1   5    8.25    2.65   0
  -9  -6  -6    0.49    2.33   0
  -9  -1  -1   59.82    2.20   0
  -8  -7  -7   -1.41    1.94   0
  -8   0   0   77.19    1.51   0
  -8   3   7   15.76    1.62   0
  -7  -4  -5   69.22    1.80   0
  -7  -3  -4  291.37    2.58   0
  -7  -2  -3   37.23    1.45   0
  -7   1   1   37.90    1.37   0
  -7   2   3  170.40    1.78   0
  -6  -1  -2   45.76    1.03   0
  -4 -11  -9   14.15    1.81   0
  -3  -4  -5  279.46    1.60   0
  -2  -3  -4  826.50    2.14   0
  -2  -2  -3    1.59    0.44   0
  -1 -10  -8   33.61    0.82   0
  -1  -6  -6   25.28    0.55   0
  -1   3   5    1.59    0.18   0
  -1   4  12   23.23    1.15   0
   2   3   8   76.97    1.09   0
   4  -6  -3    6.34    0.84   0
   4   2   9   16.29    1.52   0
   4   2  11   50.92    2.27   0
   5 -11  -4   15.96    1.90   0
   5  -6  -2    4.60    1.07   0
   5   1   8   36.74    1.62   0
   5   1  12   -0.49    2.68   0
   6  -8  -2   87.54    1.86   0
   6   0   8   24.73    1.93   0
   7 -10  -1   19.19    2.66   0
   7  -7   0   48.04    2.27   0
   7  -1   9   17.34    2.58   0
   7  -1  10   10.15    2.43   0
   8  -7   2   20.23    2.49   0
   8  -6   3   21.39    2.60   0
   8  -5   4   11.09    2.62   0
   8  -4   5   18.90    1.97   0
 -11  -7  -6    1.22    3.44   0
 -11   0   2    4.61    2.51   0
 -10  -5  -5    1.67    2.41   0
 -10  -4  -4   28.64    1.80   0
 -10  -3  -3    6.63    1.64   0
 -10  -2  -2   75.63    2.50   0
 -10   0   1    1.21    2.02   0
 -10   2   6   30.53    2.24   0
  -9  -9  -8   64.65    3.28   0
  -9   1   2   10.06    1.66   0
  -8  -3  -4   11.70    1.56   0
  -7  -1  -2   67.01    1.61   0
  -6  -8  -8   20.06    1.78   0
  -6  -5  -6  808.15    3.82   0
  -6   4  10   24.47    1.07   0
  -5  -8  -8   63.52    1.84   0
  -5   0  -1 1407.08    3.71   0
  -5   4   8   14.20    0.75   0
  -4  -5  -6    0.81    0.89   0
  -4   0  -1  621.69    2.20   0
  -2  -1  -2 3539.79    3.83   0
  -1   1   1   31.59    0.27   0
   2  -9  -6   21.04    0.64   0
   2   2   5   17.27    0.65   0
   2   3   9   18.67    1.12   0
   2   3  12    0.52    1.55   0
   3 -12  -6    3.51    1.14   0
   3   1   4  128.31    1.21   0
   4 -11  -5  195.27    2.18   0
   4  -8  -4   27.83    1.03   0
   4   2  10  170.64    2.27   0
   5  -8  -3  263.06    2.33   0
   5   1   9    8.26    1.86   0
   5   1  10  117.95    2.43   0
   5   1  11   14.49    2.50   0
   6  -5   0  105.92    1.76   0
   6  -4   1  225.38    2.32   0
   6  -3   2  173.29    2.06   0
   7  -6   1    4.10    1.81   0
   7  -4   3   26.02    1.84   0
   7  -3   4   12.14    1.44   0
   7  -2   6    7.98    1.75   0
   8  -8   2   39.82    3.23   0
   8  -4   6    0.16    2.55   0
   8  -4   7   -0.07    2.74   0
 -12  -5  -4   23.68    3.55   0
 -12  -4  -3   19.95    3.11   0
 -12  -3  -2   37.33    3.29   0
 -12  -1   1   21.97    3.14   0
 -11  -1   0    6.96    2.37   0
 -11   1   4   12.84    2.68   0
 -10  -6  -6   10.59    2.85   0
  -9  -7  -7   -0.56    2.35   0
  -9   0   0   82.84    2.15   0
  -9   2   4   28.17    1.74   0
  -8  -4  -5   85.46    2.16   0
  -8  -2  -3    1.47    1.37   0
  -7  -8  -8   25.57    2.02   0
  -7  -5  -6   84.94    1.64   0
  -7   3   5  162.86    1.89   0
  -6 -10  -9   27.06    2.09   0
  -6   0  -1   22.81    0.85   0
  -6   4   9   21.07    1.01   0
  -5   2   2   65.09    0.99   0
  -4  -8  -8  165.78    1.92   0
  -4   2   2  107.79    0.98   0
  -4   4  12    9.98    0.65   0
  -3 -11  -9   50.95    1.50   0
  -3   0  -1  292.59    1.30   0
  -2  -9  -8   36.40    0.95   0
  -2  -7  -7  162.95    1.28   0
  -2   4  12    1.01    0.92   0
  -1   4  10   69.43    0.94   0
  -1   4  11    3.55    0.86   0
   0  -5  -5  488.71    0.93   0
   2  -1   0  859.55    1.72   0
   2   1   3   58.28    0.70   0
   2   3  10   19.35    1.23   0
   2   3  11  204.43    2.22   0
   3   2  13    9.21    2.32   0
   4 -12  -5   70.11    2.02   0
   4  -1   2   53.66    1.02   0
   5  -2   2  282.46    2.05   0
   6  -9  -2    6.77    1.75   0
   6  -7  -1   41.97    1.75   0
   6  -1   6    1.36    1.42   0
   7  -8   0   30.43    2.33   0
   7  -5   2   86.14    2.21   0
   7  -2   7   34.87    2.28   0
   7  -2   8    1.01    2.29   0
   7  -2   9    5.40    2.67   0
   7  -2  10   36.35    3.69   0
   8  -7   3   -0.49    2.51   0
   8  -6   4   -0.17    2.88   0
   8  -5   5    1.55    2.15   0
   8  -5   6   35.13    3.12   0
 -12  -2  -1   11.81    3.09   0
 -11  -5  -5  114.79    3.39   0
 -11  -4  -4    6.12    2.80   0
 -11  -3  -3    7.20    2.49   0
 -10  -1  -1    1.29    1.47   0
 -10   2   5  231.23    3.14   0
  -9  -4  -5   -0.42    1.81   0
  -9  -3  -4   37.02    2.00   0
  -9   3   8   12.49    1.93   0
  -8 -10  -9   -1.25    2.65   0
  -8  -8  -8    2.12    2.32   0
  -8  -5  -6    3.44    1.84   0
  -8  -1  -2  180.12    2.27   0
  -8   1   1   20.76    1.43   0
  -8   2   3   72.72    1.62   0
  -7 -10  -9    4.09    2.12   0
  -7   0  -1   76.81    1.59   0
  -6  -6  -7   69.87    1.75   0
  -6   2   2   31.61    1.04   0
  -5 -10  -9    1.30    1.55   0
  -5  -6  -7    2.19    1.12   0
  -5   3   4    1.50    0.76   0
  -4   3   4  151.11    1.04   0
  -3  -5  -6  276.77    1.62   0
  -3   2   2  258.72    1.10   0
  -2 -12  -9   19.58    1.13   0
  -2  -4  -5  504.25    1.75   0
   1   3  13   61.40    1.98   0
   2  -4  -3 1873.47    2.26   0
   3  -5  -3  717.41    1.99   0
   3  -1   1  283.15    1.39   0
   3   2  12    1.65    2.01   0
   5  -5  -1    8.72    1.00   0
   5  -4   0  146.87    1.58   0
   5  -3   1   57.22    1.28   0
   5   0   6    0.29    1.31   0
   6 -10  -2   -0.07    2.01   0
   7  -9   0    7.09    2.54   0
   7  -7   1    0.35    1.98   0
   7  -3   5    2.27    1.34   0
   8  -7   4   -0.36    3.24   0
   8  -6   5   72.77    3.69   0
 -12   0   2    7.67    2.68   0
 -11  -6  -6   23.08    3.32   0
 -11  -2  -2    0.99    2.49   0
 -11   0   1    5.05    2.33   0
 -11   1   3   76.23    2.77   0
 -10  -7  -7   10.22    2.64   0
 -10   1   2   49.50    2.15   0
  -9  -8  -8   15.50    2.69   0
  -9  -5  -6    8.36    2.03   0
  -9  -2  -3    5.32    1.25   0
  -9   3   7   15.07    1.87   0
  -6   4   8    7.30    0.89   0
  -5   1   0 1510.95    3.70   0
  -4 -10  -9   13.33    1.51   0
  -4  -6  -7   65.67    1.21   0
  -3   3   4 1008.07    1.83   0
  -3   4  12    1.73    0.79   0
   0   3   6    0.58    0.44   0
   2  -7  -5    1.08    0.44   0
   3   2   8   25.84    1.18   0
   4  -5  -2   -0.19    0.67   0
   4  -2   1    0.48    0.76   0
   4   0   4  525.11    2.43   0
   4   1  12    3.79    2.37   0
   5  -9  -3  135.06    2.18   0
   5   0  12   48.96    2.98   0
   6  -6   0   86.11    1.83   0
   6  -3   3   60.77    1.75   0
   6  -1   7   29.85    1.85   0
   6  -1   8   17.80    2.10   0
   6  -1   9   36.59    2.51   0
   6  -1  10   -0.32    2.72   0
   7  -6   2    2.28    1.88   0
   7  -5   3    0.63    1.90   0
   7  -4   4   -0.04    1.44   0
   7  -3   6    2.39    1.96   0
   7  -3   7    6.61    2.23   0
   7  -3   9    0.63    2.95   0
 -12  -1   0   -1.74    2.91   0
 -11  -1  -1   -1.35    2.49   0
 -10  -4  -5    0.55    2.27   0
 -10  -3  -4    6.35    2.15   0
 -10   0   0    1.94    1.84   0
 -10   2   4   38.59    2.16   0
  -9  -1  -2    8.59    1.63   0
  -9   1   1    4.81    1.68   0
  -9   2   3   18.68    1.54   0
  -8   0  -1    8.52    1.07   0
  -8   3   5  161.24    2.09   0
  -7   2   2   13.74    1.16   0
  -6   1   0   21.27    1.06   0
  -6   3   4    9.52    0.84   0
  -4   1   0   42.10    0.87   0
  -4   4   7  757.89    1.59   0
  -3  -8  -8  117.27    1.42   0
   1   3  12    1.29    1.47   0
   2  -2  -1   35.09    0.50   0
   3   2   9  334.68    2.48   0
   3   2  10   45.75    1.56   0
   3   2  11   93.50    2.16   0
   4  -4  -1    5.65    0.67   0
   4   1   7   23.54    1.25   0
   4   1  11    4.31    1.91   0
   5  -7  -2   10.71    1.09   0
   5   0   7   26.59    1.52   0
   5   0  11    0.98    2.49   0
   6  -8  -1   82.93    2.08   0
   6  -5   1   -0.58    1.42   0
   6  -4   2 2118.50    6.08   0
   6  -2   5   16.30    1.59   0
   7  -9   1    4.41    2.54   0
   7  -8   1   11.65    2.33   0
   7  -4   5   20.12    2.18   0
   7  -3   8    2.09    2.57   0
 -12  -5  -5    1.50    3.07   0
 -12  -4  -4   46.37    2.69   0
 -12  -3  -3    3.18    2.86   0
 -10  -8  -8    9.54    3.11   0
 -10  -5  -6   31.89    2.77   0
 -10  -2  -3   -0.71    1.53   0
  -9  -6  -7    2.20    2.11   0
  -9   3   6   17.25    1.63   0
  -8  -9  -9   21.93    2.32   0
  -7  -9  -9  202.09    2.97   0
  -7  -7  -8    6.04    1.84   0
  -7   1   0    1.27    1.22   0
  -7   4   9   64.79    1.39   0
  -6  -9  -9    1.61    1.64   0
  -6  -7  -8   21.45    1.52   0
  -6  -3  -5   52.15    1.48   0
  -6  -2  -4   60.09    1.41   0
  -5  -2  -4  127.22    1.50   0
  -5   4   7   31.71    0.77   0
  -2   0  -1  739.31    1.69   0
  -2   4   9   34.36    0.53   0
   0   3  13   16.94    1.76   0
   1   3  11  155.02    1.99   0
   2  -3  -2    1.09    0.33   0
   2   2   6   57.21    0.90   0
   2   2  13   -0.74    2.03   0
   3  -4  -2    4.12    0.57   0
   3  -2   0  715.99    2.04   0
   3   1   5 1227.15    3.30   0
   3   1  13   17.30    2.75   0
   4  -9  -4   35.22    1.25   0
   4  -3   0    3.53    0.55   0
   4   1   8   31.22    1.50   0
   5 -11  -3   42.30    2.35   0
   5   0   8   13.75    1.27   0
   5   0   9   -0.09    1.80   0
   5   0  10   19.42    1.60   0
   6  -9  -1   49.84    1.97   0
   6  -2   6    1.90    1.66   0
   7  -7   2    3.56    2.02   0
   7  -6   3   84.66    2.72   0
   7  -5   4    0.57    2.25   0
   7  -4   6   19.35    2.49   0
   7  -4   7    0.02    2.34   0
   7  -4   8    9.32    2.74   0
 -12  -2  -2    7.63    2.27   0
 -12   0   1    3.07    2.77   0
 -11  -4  -5   14.87    2.81   0
 -11  -3  -4   24.02    2.55   0
 -11   0   0   -0.50    2.28   0
 -11   1   2   11.82    2.52   0
 -11   2   5    8.96    2.41   0
 -10  -6  -7    1.19    2.69   0
 -10  -1  -2   -0.27    1.93   0
 -10   1   1   35.38    1.97   0
  -9  -9  -9   38.37    3.32   0
  -9   0  -1   29.27    1.46   0
  -8  -7  -8   10.41    2.26   0
  -8  -3  -5   31.34    1.76   0
  -8  -2  -4   76.99    1.79   0
  -8   1   0    3.43    1.29   0
  -8   2   2    2.74    1.36   0
  -7  -4  -6  371.06    2.90   0
  -7  -3  -5   40.92    1.34   0
  -7  -2  -4   50.44    1.31   0
  -7  -1  -3  103.30    1.73   0
  -7   3   4   53.75    1.27   0
  -7   4  10   38.39    1.27   0
  -6  -4  -6  104.66    1.82   0
  -6  -1  -3   18.81    1.10   0
  -6   4   7  110.65    1.21   0
  -5  -9  -9    4.63    1.47   0
  -5  -7  -8   39.42    1.38   0
  -5  -3  -5   14.89    0.82   0
  -5  -1  -3    0.23    0.90   0
  -3 -10  -9  120.04    1.45   0
  -3   1   0  310.59    1.32   0
  -2  -5  -6  243.59    1.31   0
   1   3   9   64.91    1.10   0
   3  -3  -1  824.73    2.14   0
   3   0   3  233.69    1.43   0
   4  -7  -3    0.44    0.79   0
   5  -6  -1   46.07    1.28   0
   6 -10  -1    0.30    2.18   0
   6  -7   0   87.03    1.95   0
   6  -3   4  262.00    2.58   0
   6  -2   7   14.95    1.92   0
   6  -2   8   17.10    2.07   0
   6  -2   9    1.67    2.46   0
   6  -2  10    8.48    2.30   0
   7  -8   2   22.90    2.69   0
   7  -7   3   84.74    2.74   0
   7  -5   5  105.11    3.00   0
 -12  -1  -1   21.40    3.24   0
 -11  -5  -6   22.52    3.19   0
 -11  -2  -3   36.19    2.64   0
 -10   2   3   26.24    2.07   0
 -10   3   7   36.59    2.40   0
  -9  -7  -8   15.84    2.34   0
  -9   3   5    0.76    1.71   0
  -8  -4  -6   29.28    1.99   0
  -8  -1  -3   41.34    1.64   0
  -7   4   8    3.48    0.98   0
  -6 -11 -10   34.16    2.43   0
  -5  -4  -6  150.23    1.69   0
  -4  -3  -5   37.32    1.00   0
  -4  -2  -4   42.37    0.80   0
  -4  -1  -3  630.64    2.36   0
  -2 -11  -9   52.77    1.06   0
  -1  -3  -4  140.67    0.75   0
  -1  -2  -3 1298.17    1.93   0
   2   2  12   -0.31    1.74   0
   3  -7  -4    5.67    0.67   0
   3   1  12   16.66    1.98   0
   4  -1   3    2.84    0.60   0
   4   0  12   22.71    2.71   0
   5  -8  -2  137.23    1.93   0
   5  -3   2 1875.28    4.98   0
   5  -1   6   27.11    1.47   0
   5  -1  11   31.04    2.55   0
   6  -6   1   10.81    1.61   0
   6  -5   2   12.42    1.61   0
   6  -4   3  695.22    3.93   0
   6  -3   5   80.30    2.01   0
   6  -3  10    4.79    3.04   0
   7  -8   3   -0.06    2.85   0
   7  -6   4    0.65    1.84   0
   7  -6   5    1.57    2.55   0
   7  -5   6    0.88    2.48   0
   7  -5   7   15.21    3.10   0
 -12  -4  -5    8.38    2.99   0
 -11  -6  -7   28.38    3.32   0
 -11  -1  -2    7.71    2.57   0
 -11   2   4    5.79    2.32   0
 -10  -7  -8    1.25    2.74   0
 -10   0  -1   59.81    1.93   0
 -10   3   6    3.92    2.08   0
  -9  -4  -6    0.02    1.98   0
  -9  -3  -5   12.05    1.39   0
  -9  -2  -4   74.67    2.09   0
  -9   1   0    0.41    1.59   0
  -9   2   2  186.80    2.36   0
  -8  -5  -7    0.61    1.81   0
  -8   3   4  265.14    2.33   0
  -7  -8  -9   13.32    1.97   0
  -7  -5  -7    0.75    1.49   0
  -7   0  -2   47.51    1.47   0
  -6  -5  -7   41.10    1.53   0
  -6   0  -2   13.98    0.82   0
  -6   2   1   41.40    1.07   0
  -5 -11 -10   10.05    1.80   0
  -5   0  -2   73.99    1.20   0
  -4  -9  -9    0.83    1.15   0
  -4  -7  -8    8.40    1.01   0
  -4  -4  -6   12.33    0.88   0
  -2   2   2   20.61    0.36   0
   0   3  12   11.57    1.46   0
   1   2  13    8.51    2.10   0
   2   2  11   33.43    1.56   0
   4 -12  -4    0.21    1.98   0
   4 -11  -4    2.45    1.66   0
   4   0   6  225.19    2.06   0
   4   0  11   -0.23    2.29   0
   5  -5   0  116.32    1.41   0
   5  -4   1   20.29    1.16   0
   5  -1   7   16.78    1.71   0
   5  -1   9    0.15    1.85   0
   5  -1  10    7.70    2.35   0
   6  -9   0   10.58    2.32   0
   6  -8   0   18.61    1.91   0
   6  -3   6    7.85    1.71   0
   7  -7   4  117.37    3.28   0
   7  -7   5   97.02    3.92   0
   7  -6   6    1.95    2.84   0
 -12  -3  -4    3.91    2.15   0
 -12  -2  -3   -0.55    3.00   0
 -12   0   0  107.64    3.40   0
 -12   1   2   17.55    2.80   0
 -11   1   1   -0.27    2.32   0
 -10  -4  -6    1.24    2.50   0
 -10  -3  -5   -0.78    2.15   0
 -10  -2  -4    7.64    1.97   0
  -9  -8  -9   23.71    2.86   0
  -9  -5  -7   -1.04    2.26   0
  -9  -1  -3  129.87    2.05   0
  -8  -8  -9   51.67    2.52   0
  -8   0  -2    6.82    1.44   0
  -8   4   9    0.15    1.37   0
  -7   2   1  255.84    2.12   0
  -7   4   7   11.92    1.01   0
  -6  -8  -9    5.64    1.49   0
  -6   3   3  120.81    1.29   0
  -5  -5  -7  147.86    1.85   0
  -5   2   1    8.14    0.77   0
  -5   3   3    2.77    0.76   0
  -2  -8  -8    1.32    0.77   0
  -1  -7  -7   12.26    0.56   0
   2   0   2  298.38    1.21   0
   2   1   4   14.77    0.63   0
   2   1  13   20.02    2.33   0
   2   2  10   16.58    1.30   0
   3 -10  -5    1.04    0.97   0
   3   1  11   40.68    2.09   0
   4  -6  -2    0.17    0.85   0
   4  -2   2  771.30    2.81   0
   4  -1  12    2.14    2.55   0
   4   0  10   -0.17    1.69   0
   5  -9  -2    2.17    1.37   0
   5  -2  11    3.00    3.00   0
   5  -1   8  139.27    2.12   0
   6 -10   0   29.47    2.77   0
   6  -7   1    0.10    1.76   0
   6  -4   4  145.96    2.34   0
   6  -3   7    9.71    1.95   0
   6  -3   8    2.77    2.16   0
 -12  -1  -2    4.93    2.92   0
 -11   0  -1   22.00    2.39   0
 -11   2   3    2.22    2.32   0
 -10  -5  -7   48.27    2.90   0
 -10  -1  -3    4.13    1.94   0
 -10   1   0   -0.06    1.83   0
 -10   2   2    1.36    1.91   0
 -10   3   5   17.65    1.92   0
  -9   0  -2    0.18    1.73   0
  -9   3   4  300.55    2.66   0
  -8  -6  -8    9.06    1.87   0
  -8   2   1   22.52    1.39   0
  -8   4   8   15.18    1.35   0
  -7  -6  -8   -0.53    1.65   0
  -7   3   3  316.14    2.15   0
  -6 -10 -10   68.83    2.46   0
  -6  -6  -8    1.45    1.27   0
  -6   4   6  231.33    1.56   0
  -5   4   6  270.94    1.34   0
  -4   0  -2  418.01    1.85   0
  -4   2   1  600.85    2.01   0
  -3  -3  -5  275.45    1.53   0
  -3  -2  -4    6.83    0.51   0
   0   3  11    5.80    1.21   0
   2   2   9  425.53    2.50   0
   3  -1   2   -0.68    0.61   0
   3   1   7    0.54    1.02   0
   3   1  10  112.59    2.05   0
   4  -8  -3  147.64    1.64   0
   4   0   7  133.76    1.88   0
   4   0   9   -0.67    1.65   0
   5 -11  -2    5.13    2.18   0
   5 -10  -2    4.47    1.91   0
   5  -7  -1    5.53    1.14   0
   5  -3   3  356.72    2.53   0
   6  -8   1    4.87    2.11   0
   6  -6   2    8.78    1.71   0
   6  -5   3  111.50    1.94   0
   6  -4   5   53.49    2.06   0
   6  -4   8   13.38    2.57   0
   6  -4   9   16.34    2.99   0
 -11  -4  -6   -0.11    2.53   0
 -11  -3  -5    4.14    1.92   0
 -11  -2  -4    4.92    2.45   0
 -10  -6  -8   24.56    2.50   0
  -9  -6  -8   20.02    1.76   0
  -8   1  -1   54.69    1.66   0
  -8   3   3   66.41    1.55   0
  -8   4   7   19.91    1.45   0
  -7   1  -1    1.89    0.90   0
  -7   4   6    6.28    0.98   0
  -6   1  -1   51.62    1.05   0
  -5   1  -1   28.89    0.94   0
  -4  -5  -7   40.19    1.06   0
  -4   3   3  416.89    1.59   0
  -3  -7  -8  156.48    1.45   0
  -3  -1  -3   58.28    0.74   0
  -1  -9  -8    6.54    0.52   0
  -1  -4  -5   26.34    0.50   0
   1   2  12   15.81    1.66   0
   3 -12  -5    3.84    1.60   0
   3 -11  -5    4.08    1.24   0
   3   0   4    0.57    0.72   0
   3   0  12    1.24    2.41   0
   3   1   9  165.78    2.12   0
   4  -5  -1  144.47    1.37   0
   4  -3   1   61.18    1.07   0
   4  -1  11   21.33    2.60   0
   5  -6   0  183.28    2.04   0
   5  -4   2  138.36    1.86   0
   5  -2   6   -0.04    1.46   0
   5  -2   9    2.87    2.41   0
   6 -10   1   22.42    3.04   0
   6  -9   1    0.13    2.49   0
   6  -7   2   53.18    2.22   0
   6  -6   3   12.76    1.75   0
   6  -5   4    2.46    1.90   0
   6  -5   8   26.84    2.91   0
   6  -4   6   12.35    1.52   0
   6  -4   7   12.33    2.12   0
 -12  -3  -5    0.87    2.67   0
 -12   0  -1   -0.73    2.83   0
 -12   1   1   30.49    2.73   0
 -11  -5  -7    1.19    2.28   0
 -11  -1  -3    4.14    2.44   0
 -11   1   0   29.63    2.36   0
 -10   0  -2   17.22    1.97   0
 -10   3   4    8.86    2.00   0
  -9   1  -1    2.32    1.57   0
  -9   2   1   12.58    1.55   0
  -8  -7  -9   62.44    2.37   0
  -8  -3  -6   92.26    2.21   0
  -8  -2  -5    6.03    1.53   0
  -7  -3  -6   42.13    1.62   0
  -7  -2  -5   49.98    1.61   0
  -5 -10 -10    0.57    1.63   0
  -5  -6  -8    5.37    1.11   0
  -4 -11 -10   36.81    1.53   0
  -4   4   6    3.07    0.45   0
  -3  -9  -9   76.29    1.23   0
  -3  -4  -6   13.86    0.75   0
  -2  -6  -7  892.53    2.41   0
  -2   3  13    3.60    1.57   0
   1 -11  -7    1.83    0.69   0
   2   1  12    1.22    1.86   0
   3  -6  -3    5.00    0.69   0
   4  -9  -3   83.68    1.70   0
   4  -4   0    9.63    0.83   0
   5  -8  -1  203.61    2.33   0
   5  -5   1   62.14    1.54   0
   5  -3  10    4.91    2.99   0
   5  -2   7  110.59    2.17   0
   5  -2   8  104.76    2.41   0
   6  -9   2   32.65    2.92   0
   6  -8   2   26.33    2.35   0
   6  -5   5    4.16    2.06   0
   6  -5   6   21.91    2.47   0
   6  -5   7   15.70    2.69   0
 -12  -4  -6   14.10    2.70   0
 -12  -2  -4    4.32    2.99   0
 -11   0  -2    9.91    2.27   0
 -11   2   2   20.86    2.29   0
 -11   3   5   13.16    2.43   0
 -10  -7  -9    2.95    2.67   0
 -10   2   1   13.78    1.72   0
  -9  -7  -9    0.33    2.57   0
  -9  -3  -6    2.63    2.00   0
  -9  -2  -5   22.81    1.89   0
  -9   3   3  122.57    2.09   0
  -9   4   8    2.65    1.56   0
  -8  -4  -7  288.24    3.04   0
  -8  -1  -4   39.99    1.70   0
  -8   4   6   32.31    1.43   0
  -7  -7  -9    0.94    1.83   0
  -7  -4  -7  124.12    2.12   0
  -7  -1  -4   38.19    1.15   0
  -6  -3  -6  372.77    2.71   0
  -6  -2  -5    3.40    0.90   0
  -6  -1  -4  169.23    1.84   0
  -4  -8  -9    2.25    1.19   0
  -4   1  -1   38.97    0.84   0
  -4   4  11    0.72    0.62   0
  -3   0  -2 1519.80    3.01   0
  -3   4  10   12.93    0.57   0
  -2   1   0  901.74    1.74   0
   1  -6  -5   22.56    0.26   0
   1   1  13   25.99    2.40   0
   2 -12  -6    3.05    1.32   0
   2 -11  -6    8.58    0.94   0
   3  -8  -4   40.24    1.00   0
   3   0  11    5.95    2.16   0
   4  -7  -2  320.98    2.11   0
   4  -2   3   62.09    1.18   0
   4  -2  11   -0.71    2.48   0
   4  -1  10   10.38    1.98   0
   5 -11  -1   57.65    2.75   0
   5 -10  -1   41.07    2.19   0
   5  -9  -1    3.31    1.62   0
   5  -7   0  124.92    2.08   0
   5  -3   9    3.73    2.56   0
   6  -9   3    4.06    3.05   0
   6  -8   3   -1.12    2.48   0
   6  -7   3    2.97    1.66   0
   6  -7   4   22.29    2.50   0
   6  -7   6    0.13    2.98   0
   6  -6   4    2.62    1.61   0
   6  -6   5   23.57    2.64   0
   6  -6   6   -1.02    2.83   0
   6  -6   7   -1.23    2.86   0
 -12  -1  -3   -0.94    2.89   0
 -12   1   0   10.72    2.48   0
 -10  -4  -7   10.59    2.34   0
 -10  -3  -6    0.09    2.36   0
 -10  -2  -5   -0.83    2.06   0
 -10   1  -1   42.26    2.13   0
  -9  -4  -7    3.35    1.60   0
  -9  -1  -4    5.58    1.28   0
  -9   4   7   13.25    1.60   0
  -8  -5  -8   34.54    1.92   0
  -8   0  -3   23.36    1.59   0
  -7   0  -3    1.23    1.23   0
  -7   2   0   25.31    1.33   0
  -7   3   2  972.45    3.65   0
  -7   4   5    1.79    1.09   0
  -6  -9 -10   17.21    1.75   0
  -6  -7  -9    4.51    1.47   0
  -6  -4  -7   67.67    1.67   0
  -6   4   5   -0.48    0.91   0
  -5  -3  -6  178.23    1.79   0
  -5  -2  -5  253.92    1.99   0
  -5  -1  -4   -0.21    0.91   0
  -4  -6  -8  118.67    1.56   0
  -3 -12 -10  127.77    1.52   0
  -2 -10  -9  153.73    1.19   0
   1   2   6    0.59    0.54   0
   2  -6  -4    1.85    0.44   0
   2   1   5  144.22    1.14   0
   2   1  11  138.62    2.45   0
   3  -2   1   36.27    0.82   0
   3  -1  12   17.52    2.61   0
   3   0   5   16.88    0.89   0
   3   0  10    0.34    1.57   0
   4 -11  -3    7.21    1.70   0
   4 -10  -3    1.22    1.42   0
   4  -1   6    6.77    1.28   0
   4  -1   7   19.84    1.46   0
   4  -1   9   28.31    1.79   0
   5  -6   1  136.32    1.96   0
   5  -4   3 1026.14    4.25   0
   5  -3   5   -0.93    1.28   0
   5  -3   6  124.65    2.32   0
   6  -8   4   95.18    3.31   0
   6  -7   5    1.38    2.58   0
 -12   0  -2   53.06    3.06   0
 -12   2   2    2.55    2.94   0
 -11  -4  -7   -0.53    2.69   0
 -11  -3  -6  328.05    4.47   0
 -11  -2  -5   30.37    2.48   0
 -11   2   1    2.34    2.14   0
 -11   3   4    6.66    2.21   0
 -10  -5  -8   38.75    2.66   0
 -10  -1  -4   13.69    1.65   0
 -10   3   3    5.04    1.71   0
  -9  -5  -8    4.31    2.00   0
  -9   0  -3   95.99    2.27   0
  -9   4   6    7.66    1.59   0
  -8   2   0   81.30    1.68   0
  -8   3   2   99.99    1.71   0
  -8   4   5    1.62    1.32   0
  -7  -5  -8    4.95    1.59   0
  -6   0  -3  304.87    2.03   0
  -6   2   0   14.00    0.80   0
  -6   3   2   28.07    0.96   0
  -5  -7  -9   29.51    1.55   0
  -5   4   5  154.04    1.15   0
  -4 -10 -10   38.62    1.51   0
  -3  -5  -7    0.63    0.64   0
  -3   2   1  201.09    1.03   0
  -2   3   4   47.83    0.30   0
   0   2   4  226.58    0.75   0
   0   2  12   -0.85    1.54   0
   1 -12  -7   73.84    1.23   0
   1   2  10   18.17    1.19   0
   2  -8  -5  222.22    1.24   0
   2  -1   1    9.52    0.45   0
   2   0  12    3.12    2.21   0
   2   1  10  133.90    2.02   0
   3  -5  -2   29.48    0.70   0
   4  -3   2   10.42    0.93   0
   4  -2  10    2.50    2.37   0
   5  -8   0   11.24    1.71   0
   5  -5   2  208.34    2.02   0
   5  -4   4    6.01    1.42   0
   5  -4   8    1.98    2.24   0
 -11  -5  -8   -1.79    2.84   0
 -11  -1  -4    7.67    2.53   0
 -11   1  -1    1.10    1.66   0
 -10   0  -3    6.69    2.11   0
  -9   2   0  167.23    2.41   0
  -9   3   2    0.29    1.47   0
  -8  -8 -10   69.30    2.52   0
  -8   1  -2   17.16    1.46   0
  -7  -8 -10    1.40    1.87   0
  -7   1  -2   29.71    1.42   0
  -6  -5  -8  114.83    1.89   0
  -5  -9 -10   35.19    1.68   0
  -5  -4  -7  457.52    2.65   0
  -5   0  -3   -0.57    0.88   0
  -5   2   0  118.24    1.27   0
  -5   3   2    0.71    0.68   0
  -3   4   8    1.49    0.27   0
  -2  -3  -5   88.05    0.90   0
  -2  -2  -4    4.84    0.51   0
  -1   2  13    1.90    1.91   0
   1  -8  -6   65.01    0.56   0
   1   1  12    0.88    1.83   0
   1   2   8   79.89    1.16   0
   1   2   9   37.73    1.04   0
   2   1   6  133.33    1.25   0
   2   1   9    2.08    1.35   0
   3  -9  -4    0.80    1.02   0
   3  -4  -1  473.92    1.83   0
   3  -3   0   53.83    0.84   0
   3  -1   3    9.86    0.56   0
   4  -8  -2   14.20    1.19   0
   4  -6  -1   11.46    0.97   0
   4  -2   9   22.90    2.25   0
   5 -10   0   34.59    2.22   0
   5  -9   0    1.70    1.76   0
   5  -7   1   10.09    1.69   0
   5  -5   3    9.27    1.47   0
   5  -5   8   32.37    2.70   0
   5  -4   5   90.53    2.20   0
   5  -4   6  505.06    3.83   0
   5  -4   7  124.41    2.75   0
 -12  -3  -6   14.77    2.47   0
 -12  -2  -5   38.46    2.93   0
 -12   1  -1   21.90    2.63   0
 -11   0  -3    4.27    2.42   0
 -11   3   3    2.28    2.25   0
 -10  -6  -9   -0.03    2.82   0
 -10   2   0    6.08    1.88   0
  -9  -6  -9   80.23    2.66   0
  -9   1  -2   28.55    1.96   0
  -9   4   5   21.14    1.72   0
  -8  -6  -9    2.08    1.98   0
  -7  -6  -9   97.07    2.33   0
  -6   1  -2    1.85    0.99   0
  -4  -3  -6   40.69    1.08   0
  -4  -2  -5    3.19    0.60   0
  -4  -1  -4  125.20    1.28   0
  -3   3   3   16.43    0.41   0
  -2  -1  -3   59.77    0.68   0
  -1  -5  -6  191.84    0.90   0
   0   1  13    3.39    2.19   0
   2   0   3    0.53    0.39   0
   3 -12  -4   19.29    1.98   0
   4  -9  -2    7.27    1.54   0
   4  -5   0   78.33    1.28   0
   4  -4   1  141.62    1.36   0
   4  -3  10    4.06    2.11   0
   5 -10   1   35.25    2.77   0
   5  -9   1    1.13    2.05   0
   5  -8   1    0.03    1.77   0
   5  -6   2   20.21    1.52   0
   5  -5   4  107.17    2.10   0
   5  -5   7    8.60    2.32   0
 -12  -1  -4   37.37    2.53   0
 -12   2   1    4.38    2.55   0
 -11   2   0   39.93    2.20   0
 -10   1  -2    2.35    1.95   0
 -10   3   2    0.75    1.88   0
 -10   4   6    0.89    1.76   0
  -9  -3  -7    5.13    1.99   0
  -9  -2  -6    0.28    1.88   0
  -8  -3  -7   22.32    1.82   0
  -8  -2  -6   44.73    1.97   0
  -8  -1  -5   15.38    1.55   0
  -8   4   4   18.35    1.44   0
  -7   4   4  180.69    1.69   0
  -6  -8 -10    4.79    1.60   0
  -6   4   4    2.39    0.87   0
  -5  -5  -8  575.48    2.94   0
  -3 -11 -10   35.27    1.12   0
  -3   1  -1  289.01    1.36   0
  -1   0  -1   37.75    0.38   0
   0   2  11   38.71    1.58   0
   2  -1  12   -2.20    2.59   0
   2   0  11   21.44    1.87   0
   3 -11  -4    8.47    1.58   0
   3 -10  -4   15.08    1.15   0
   3  -7  -3   10.79    0.76   0
   3  -2  11    1.56    2.59   0
   3  -1  10    6.31    1.38   0
   4 -11  -2   61.73    2.26   0
   4 -10  -2   65.65    1.96   0
   4  -3   9   -0.41    2.35   0
   4  -2   6    6.06    1.22   0
   4  -2   7    1.09    1.41   0
   5 -10   2   41.07    3.18   0
   5  -9   2    0.50    2.16   0
   5  -8   2    5.96    1.80   0
   5  -7   2    6.57    1.73   0
   5  -6   3   23.85    1.91   0
   5  -6   7    1.53    2.61   0
   5  -5   5  202.58    2.85   0
   5  -5   6   32.83    2.13   0
 -12   0  -3    2.73    2.73   0
 -11   1  -2    2.89    2.40   0
 -11   3   2    6.37    2.30   0
 -10  -3  -7    0.88    2.42   0
 -10  -2  -6  163.60    2.97   0
 -10  -1  -5  194.44    3.08   0
 -10   4   5   24.02    1.88   0
  -9  -7 -10    2.75    2.67   0
  -9  -4  -8    3.71    2.18   0
  -9  -1  -5  202.44    2.55   0
  -9   4   4   12.07    1.51   0
  -8  -7 -10   24.43    2.29   0
  -8  -4  -8    9.04    1.73   0
  -8   0  -4   13.40    1.53   0
  -8   2  -1   13.17    1.36   0
  -8   3   1  216.85    2.24   0
  -7  -3  -7   35.74    1.72   0
  -7  -2  -6   93.53    1.61   0
  -7  -1  -5  180.69    2.15   0
  -7   2  -1   38.61    1.40   0
  -7   3   1  297.40    2.25   0
  -6 -10 -11   59.13    2.32   0
  -6  -6  -9    3.99    1.25   0
  -5   1  -2  387.83    2.04   0
  -5   4  11    0.13    0.63   0
  -4  -4  -7   23.34    0.99   0
  -4   0  -3  523.33    2.20   0
  -4   2   0   42.73    0.84   0
  -4   3   2  476.02    1.73   0
  -3  -8  -9    9.99    0.85   0
  -3  -6  -8  157.85    1.41   0
  -2  -7  -8   15.24    0.76   0
  -2  -4  -6  261.48    1.29   0
   1   1  11    1.60    1.33   0
   3  -2   2    3.93    0.71   0
   3  -1   4   84.98    1.03   0
   4  -7  -1  209.33    1.91   0
   4  -3   8   43.33    2.22   0
   5  -9   3   -0.46    2.68   0
   5  -9   4   41.74    3.38   0
   5  -8   3   24.96    2.45   0
   5  -8   4    2.25    2.53   0
   5  -8   5   23.05    3.28   0
   5  -7   3   10.79    2.01   0
   5  -7   4   55.06    2.64   0
   5  -7   5    3.24    2.47   0
   5  -7   6    0.48    2.54   0
   5  -6   4    1.15    1.81   0
   5  -6   5   12.64    2.11   0
   5  -6   6    2.04    1.85   0
 -12   2   0   84.34    3.27   0
 -11  -4  -8    1.68    3.14   0
 -11  -3  -7   25.35    2.79   0
 -11  -2  -6   31.98    2.16   0
 -11  -1  -5    7.39    2.64   0
 -10  -4  -8    6.16    2.08   0
 -10   0  -4   92.97    2.62   0
 -10   2  -1    2.00    1.75   0
  -9   0  -4   84.94    1.85   0
  -9   2  -1   -0.20    1.57   0
  -9   3   1  227.61    2.68   0
  -7  -7 -10    6.12    1.70   0
  -7  -4  -8    6.21    1.68   0
  -7   0  -4  197.67    2.14   0
  -6  -3  -7   20.86    1.41   0
  -6  -2  -6   94.53    1.65   0
  -6  -1  -5   67.66    1.53   0
  -6   2  -1   69.12    1.33   0
  -6   3   1   82.24    1.32   0
  -5  -8 -10    0.03    1.54   0
  -5   4   4  126.62    1.12   0
  -4  -9 -10    7.14    1.28   0
  -4   4   5  465.52    1.35   0
  -2   2  13    7.73    1.71   0
   0   1  12   25.61    2.03   0
   1   0  12    0.27    1.93   0
   2  -5  -3  167.75    0.92   0
   2  -2   0 1071.98    2.07   0
   2  -1  11   20.83    2.21   0
   2   0  10   39.43    1.72   0
   3  -2  10    2.05    2.14   0
   3  -1   8    9.34    1.50   0
   4 -11  -1   28.18    2.33   0
   4  -8  -1    4.12    1.18   0
   4  -6   0  356.97    2.35   0
   4  -5   1  634.82    3.00   0
   4  -5   9    6.37    3.14   0
   4  -4   2  102.73    1.33   0
   4  -3   7  253.40    2.92   0
 -12  -2  -6    1.89    2.77   0
 -12  -1  -5   81.40    3.37   0
 -12   1  -2   -0.02    2.60   0
 -11   0  -4   12.35    2.55   0
 -10  -5  -9   42.36    3.00   0
 -10   3   1    0.59    1.96   0
  -9  -5  -9   21.37    2.04   0
  -9   1  -3   44.05    1.98   0
  -8  -5  -9   64.67    2.29   0
  -8   1  -3   -0.58    1.49   0
  -8   4   3   23.24    1.42   0
  -7  -9 -11    8.58    2.17   0
  -7   4   3   22.65    1.24   0
  -6   0  -4  201.20    1.95   0
  -5  -6  -9    9.98    1.20   0
  -4  -5  -8    7.03    0.98   0
  -3  -2  -5   30.42    0.82   0
  -3   3  12   47.80    1.43   0
  -2   0  -2  305.04    1.21   0
   0   2  10    3.51    1.08   0
   1   1  10   25.72    1.35   0
   2   0   4   26.54    0.76   0
   2   0   9  249.27    2.45   0
   3 -12  -3    9.67    2.21   0
   3  -6  -2    4.16    0.68   0
   3  -3  10   10.54    2.61   0
   3  -2   9    3.49    1.71   0
   3  -1   6   33.39    1.28   0
   3  -1   7   76.50    1.64   0
   4 -10  -1    5.02    1.73   0
   4  -9  -1    8.24    1.59   0
   4  -5   8  157.08    3.35   0
   4  -4   8  114.00    2.41   0
   4  -3   6  225.70    2.24   0
 -12   0  -4   -0.51    2.69   0
 -11   2  -1  105.27    2.69   0
 -11   3   1    0.51    2.36   0
 -10   1  -3   14.65    2.30   0
  -9   4   3    1.52    1.38   0
  -7  -5  -9  115.94    2.30   0
  -7   1  -3  182.70    2.03   0
  -6  -7 -10    0.27    1.45   0
  -6  -4  -8  430.75    2.97   0
  -5  -2  -6    8.63    1.12   0
  -5  -1  -5   50.90    1.27   0
  -5   3   1   90.10    1.12   0
  -4   1  -2   57.26    0.98   0
  -4   4  10    0.24    0.56   0
  -3  -3  -6   94.68    1.06   0
  -3  -1  -4  135.21    1.16   0
  -2  -9  -9   26.98    0.73   0
   1  -1  12    7.99    2.61   0
   1   0  11   13.79    1.69   0
   2 -12  -5   27.41    1.62   0
   2 -10  -5   67.71    1.22   0
   2  -4  -2   11.07    0.52   0
   2  -3  -1  587.12    1.53   0
   2  -2  11   58.74    2.83   0
   3  -4  10    5.55    3.01   0
   3  -3   1   23.91    0.62   0
   3  -2   3  182.66    1.46   0
   4 -11   0   10.06    2.40   0
   4 -10   0   -1.26    2.20   0
   4  -7   0  175.53    2.01   0
   4  -6   8  116.79    3.20   0
   4  -5   2   56.16    1.42   0
   4  -4   3    5.00    0.86   0
   4  -4   4  253.19    2.30   0
   4  -4   6   30.36    1.69   0
   4  -4   7   55.53    2.05   0
 -12   2  -1    3.97    2.79   0
 -11   1  -3    1.43    2.30   0
 -11   4   4    2.25    2.13   0
 -10   4   3   20.62    1.87   0
  -9  -6 -10    1.88    2.37   0
  -9  -2  -7   97.36    2.51   0
  -9   3   0   12.84    1.68   0
  -8  -6 -10   46.89    2.56   0
  -8   3   0   23.62    1.44   0
  -6  -9 -11   50.62    1.98   0
  -6   1  -3   37.22    1.28   0
  -6   4   3    1.63    0.73   0
  -5 -10 -11    8.30    1.54   0
  -5  -3  -7   20.03    1.16   0
  -5   0  -4   89.16    1.38   0
  -5   2  -1   35.22    0.83   0
  -3 -10 -10   46.45    1.07   0
  -2  -5  -7    2.53    0.62   0
  -1   2  11   24.83    1.57   0
   0   2   9    4.10    0.85   0
   1   1   9  739.42    3.20   0
   2 -11  -5   28.22    1.33   0
   2  -7  -4   59.38    0.79   0
   2  -3  11   34.36    2.84   0
   2  -1   2 1578.51    2.83   0
   2  -1  10   15.85    1.67   0
   2   0   5   27.75    0.81   0
   2   0   8  260.51    2.18   0
   3 -11  -3    1.29    1.50   0
   3 -10  -3    7.43    1.25   0
   3  -5  -1    0.68    0.66   0
   3  -4   0   -0.64    0.69   0
   3  -3   9   45.43    2.53   0
   3  -2   8    7.80    1.70   0
   4 -10   1   27.03    2.38   0
   4  -9   0    6.82    1.81   0
   4  -8   0    4.35    1.39   0
   4  -8   6   11.66    2.96   0
   4  -7   7   19.44    2.90   0
   4  -6   1  314.15    2.30   0
   4  -6   7    1.88    2.43   0
   4  -4   5  224.12    2.40   0
 -12   1  -3    0.92    2.93   0
 -12   3   1   12.26    2.86   0
 -11  -3  -8   28.54    2.96   0
 -11  -2  -7  128.89    3.59   0
 -11  -1  -6   10.75    2.42   0
 -10  -3  -8   12.27    2.73   0
 -10  -2  -7   16.42    1.93   0
 -10  -1  -6   30.39    2.23   0
 -10   2  -2    9.66    2.12   0
 -10   3   0   11.77    1.83   0
  -9  -3  -8    1.43    2.29   0
  -9  -1  -6   16.78    1.49   0
  -9   0  -5  111.03    2.35   0
  -9   2  -2    0.43    1.66   0
  -8  -3  -8    2.30    1.69   0
  -8  -2  -7  111.77    2.40   0
  -8  -1  -6    0.71    1.71   0
  -8   2  -2    5.75    1.45   0
  -7  -8 -11    4.58    1.98   0
  -7  -6 -10    2.50    1.87   0
  -7   2  -2  539.20    3.05   0
  -7   3   0   76.90    1.51   0
  -6  -5  -9   55.21    1.73   0
  -5  -4  -8  185.92    2.00   0
  -3  -4  -7    6.73    0.72   0
  -3   0  -3  228.41    1.40   0
  -2   2  12    0.98    1.55   0
   0   1  11   28.60    1.48   0
   1   1   8   14.93    0.97   0
   3 -12  -2    1.46    2.20   0
   3  -7  -2   -0.35    0.91   0
   3  -5   9   13.40    2.79   0
   3  -4   9    9.05    2.57   0
   3  -2   7    3.30    1.37   0
   4 -10   2   34.06    2.82   0
   4 -10   3   -0.17    2.97   0
   4  -9   1   46.98    2.13   0
   4  -9   4    1.46    2.66   0
   4  -8   1   67.02    2.09   0
   4  -8   5    8.58    2.59   0
   4  -7   1   35.55    1.60   0
   4  -7   6   21.13    2.78   0
   4  -6   2  170.36    2.11   0
   4  -6   6   49.02    2.42   0
   4  -5   3   19.18    1.37   0
   4  -5   4   11.70    1.57   0
   4  -5   5   25.78    1.82   0
   4  -5   6    0.62    1.29   0
 -11   0  -5   -0.04    2.62   0
 -11   2  -2   19.32    2.65   0
 -11   3   0   22.01    2.47   0
 -11   4   3   32.89    2.34   0
 -10  -4  -9   11.47    2.82   0
 -10   0  -5   17.78    1.79   0
  -9  -4  -9   26.64    2.37   0
  -9   4   2    3.33    1.52   0
  -8   0  -5  697.09    4.12   0
  -8   4   2  334.27    2.51   0
  -8   5   7    0.72    1.13   0
  -7  -3  -8    1.87    1.54   0
  -7  -2  -7  187.05    2.44   0
  -7  -1  -6  180.74    2.38   0
  -7   4   2   11.83    1.07   0
  -6   3   0  712.05    3.01   0
  -5  -7 -10   49.69    1.59   0
  -5   4   3   78.80    1.04   0
  -4  -8 -10   69.57    1.52   0
  -4  -6  -9   11.74    1.15   0
  -4   3  12   25.74    1.35   0
  -3  -7  -9    2.36    0.83   0
  -3   2   0  754.32    2.03   0
  -2   2   1   37.20    0.44   0
  -2   3  10    0.58    0.77   0
  -1  -6  -7    5.16    0.44   0
  -1   1  12   55.00    2.01   0
   1 -13  -6   14.77    1.60   0
   1  -9  -6   52.41    0.77   0
   1  -1  11    8.94    2.26   0
   1   0  10    2.04    1.46   0
   1   1   5    2.72    0.51   0
   2  -2  10    6.23    1.88   0
   2  -1   9   72.99    1.80   0
   3 -11  -2    5.59    1.91   0
   3  -3   2   45.99    0.98   0
   3  -3   8    0.71    1.79   0
   4  -9   2    1.63    1.92   0
   4  -9   3   79.97    2.97   0
   4  -8   2   27.48    1.95   0
   4  -8   3   51.66    2.28   0
   4  -8   4    5.40    2.52   0
   4  -7   2   57.55    1.91   0
   4  -7   3    5.91    1.67   0
   4  -7   4   15.07    2.07   0
   4  -7   5    3.92    2.22   0
   4  -6   3    1.10    1.63   0
   4  -6   4    5.88    1.81   0
   4  -6   5    5.16    1.76   0
 -12   0  -5    1.21    3.18   0
 -12   2  -2    7.77    2.81   0
 -12   3   0   -1.00    2.45   0
 -10   1  -4   -0.05    2.14   0
 -10   4   2    5.67    1.61   0
  -9  -5 -10   -0.06    2.30   0
  -9   1  -4   51.72    2.09   0
  -9   5   7   53.65    1.63   0
  -8  -7 -11   46.28    2.56   0
  -8  -4  -9  160.38    2.39   0
  -8   1  -4  114.99    2.20   0
  -8   5   6   17.94    1.25   0
  -8   5   8    3.12    1.00   0
  -7   0  -5   78.91    1.49   0
  -7   5   7   46.78    1.04   0
  -7   5   8   24.16    0.88   0
  -6  -8 -11    9.62    1.85   0
  -6   2  -2   22.55    1.18   0
  -5  -9 -11   -0.94    1.50   0
  -5   1  -3   86.89    1.13   0
  -4 -11 -11   28.45    1.25   0
  -4  -3  -7  364.89    2.15   0
  -4  -2  -6   90.67    1.31   0
  -4  -1  -5    5.54    0.89   0
  -4   2  -1    2.15    0.71   0
  -4   3   1  808.42    2.35   0
  -4   4   4   16.76    0.55   0
  -3   3   2   69.18    0.73   0
  -3   3  11    2.66    0.99   0
  -1  -8  -8    3.04    0.36   0
   0  -1  12    1.41    2.39   0
   0   2   7   89.71    0.91   0
   1   0   2 1902.92    2.36   0
   2  -1   8   37.80    1.41   0
   3 -10  -2    1.09    1.47   0
   3  -8  -2    1.99    0.94   0
   3  -6  -1    5.18    0.77   0
   3  -6   8   -1.08    2.66   0
   3  -5   8    5.74    2.26   0
   3  -4   8   47.23    2.41   0
   3  -3   7    0.89    1.65   0
 -12   1  -4    0.75    2.85   0
 -11   1  -4   27.13    2.16   0
 -11   4   2   11.46    2.34   0
 -10   3  -1    4.25    1.96   0
  -9   3  -1    5.30    1.78   0
  -9   5   8   -0.15    1.36   0
  -8  -5 -10   25.68    2.21   0
  -8   3  -1   10.06    1.49   0
  -8   5   5    6.22    1.28   0
  -7  -4  -9   75.36    2.10   0
  -7   1  -4  295.17    2.56   0
  -7   5   6    8.63    0.88   0
  -6  -6 -10    2.62    1.46   0
  -6  -3  -8    0.87    1.24   0
  -6  -2  -7   91.02    1.71   0
  -6  -1  -6   66.83    1.39   0
  -6   0  -5   11.51    1.27   0
  -6   4   2   20.76    0.92   0
  -6   4  11   21.11    0.78   0
  -5  -5  -9   76.87    1.55   0
  -4   0  -4  534.07    2.35   0
  -3  -5  -8  137.14    1.35   0
  -2   1  -1   10.30    0.47   0
  -1   2  10    1.11    0.99   0
   0   0  11   -0.09    1.61   0
   1 -12  -6   14.31    1.28   0
   1  -2  11   32.86    2.33   0
   2 -12  -4   51.23    1.91   0
   2  -8  -4   25.45    0.88   0
   2  -4  10   19.26    2.27   0
   2  -1   3  225.02    1.32   0
   3 -11  -1   19.29    2.18   0
   3  -9  -2   50.82    1.50   0
   3  -5   0   52.43    1.07   0
   3  -4   1   69.37    1.07   0
   3  -4   7  102.69    2.19   0
   3  -3   3  230.03    1.77   0
   3  -3   6  188.91    2.22   0
 -11   2  -3    4.38    2.41   0
 -11   3  -1   27.35    2.54   0
 -10  -2  -8   22.42    2.59   0
 -10  -1  -7   13.32    2.36   0
 -10   2  -3   -1.33    2.24   0
 -10   4   1    4.96    1.93   0
 -10   5   5    2.38    1.97   0
 -10   5   6   49.84    2.03   0
  -9   2  -3    9.79    1.85   0
  -9   4   1    6.91    1.63   0
  -9   5   5   11.28    1.40   0
  -8   2  -3  166.32    2.38   0
  -8   4   1  196.60    2.19   0
  -7  -7 -11    9.48    1.84   0
  -7   3  -1  469.54    2.93   0
  -7   5   5   29.12    1.04   0
  -6   5   7  101.02    0.99   0
  -5   3   0    8.00    0.84   0
  -4  -4  -8   11.06    0.93   0
  -3  -9 -10    1.61    0.87   0
  -3   1  -2   -0.23    0.43   0
  -1   0  12   16.49    2.02   0
   1 -11  -6   56.63    1.17   0
   1 -10  -6    3.58    0.80   0
   1  -3  11   10.33    2.57   0
   1  -1  10   63.99    1.99   0
   2 -11  -4    2.07    1.55   0
   2  -6  -3  100.37    0.99   0
   2  -3   9   10.41    2.17   0
   2  -2   1  664.10    1.84   0
   2  -1   7  300.13    2.35   0
   3 -11   0    3.49    2.36   0
   3 -11   1   66.33    2.83   0
   3 -10  -1   23.17    1.72   0
   3  -8   6   -2.13    2.64   0
   3  -7  -1  301.37    2.11   0
   3  -7   7   21.90    2.63   0
   3  -6   7    0.83    2.32   0
   3  -5   7   92.24    2.52   0
 -12   2  -3   31.01    2.99   0
 -12   3  -1    5.16    2.87   0
 -11  -2  -8   27.12    2.96   0
 -11  -1  -7   18.51    2.78   0
 -11   0  -6    6.10    2.76   0
 -11   4   1   -0.29    2.29   0
 -10  -3  -9    1.52    2.84   0
 -10   0  -6  112.63    2.96   0
  -9  -3  -9   14.19    2.30   0
  -9  -2  -8    2.28    2.07   0
  -9  -1  -7    2.73    1.53   0
  -9   0  -6   57.70    2.32   0
  -8  -2  -8    3.75    1.72   0
  -8  -1  -7  184.66    2.78   0
  -8   5   4   41.39    1.53   0
  -7  -5 -10    0.73    1.90   0
  -7   2  -3  146.05    2.05   0
  -7   4   1    2.91    1.12   0
  -6  -4  -9  239.53    2.49   0
  -6   1  -4  153.48    1.87   0
  -6   5   6    0.99    0.73   0
  -5  -2  -7   12.65    1.19   0
  -5  -1  -6  248.80    2.12   0
  -5   2  -2  279.42    1.91   0
  -4 -10 -11   32.38    1.30   0
  -4   1  -3    2.55    0.74   0
  -3   2  12   27.20    1.65   0
  -2  -6  -8  113.38    1.03   0
  -2  -2  -5   18.02    0.68   0
  -2   1  12    0.46    1.90   0
  -2   2  11   45.53    1.56   0
  -1  -2  -4    0.22    0.32   0
  -1   1  11    0.47    1.33   0
   0 -13  -7    0.10    1.31   0
   1  -5  -4  494.02    0.96   0
   2 -10  -4    1.36    1.16   0
   2  -5   9  173.41    3.77   0
   2  -2   8   -1.50    1.51   0
   2  -1   4 1142.32    2.96   0
   2  -1   5   24.25    0.92   0
   3 -10   0    1.87    2.08   0
   3 -10   3    8.43    2.54   0
   3  -9  -1    2.28    1.38   0
   3  -9   5   -0.14    2.84   0
   3  -8  -1   55.04    1.45   0
   3  -7   6    0.25    2.42   0
   3  -5   6   10.83    1.57   0
   3  -4   2   12.79    0.95   0
 -11   1  -5   28.64    2.70   0
 -10  -4 -10   46.31    3.28   0
 -10   1  -5    9.24    2.37   0
 -10   5   4    2.69    1.73   0
  -9   1  -5  174.83    2.79   0
  -8  -6 -11   35.08    2.54   0
  -8  -3  -9   13.02    2.12   0
  -8   0  -6  227.92    2.81   0
  -7   5   4   64.40    1.41   0
  -6  -7 -11    0.67    1.75   0
  -6   3  -1  254.92    2.12   0
  -6   5   8    4.82    0.51   0
  -5  -8 -11    0.80    1.45   0
  -5  -6 -10   88.17    1.65   0
  -5  -3  -8   11.02    1.16   0
  -5   0  -5    5.41    1.04   0
  -5   4   2    2.97    0.70   0
  -4  -7 -10    1.29    1.19   0
  -2  -8  -9   62.26    0.84   0
  -2  -3  -6    0.10    0.64   0
  -2  -1  -4   15.37    0.59   0
  -1  -3  -5  648.82    1.56   0
  -1  -1  12   34.76    2.50   0
  -1   2   9   13.41    0.96   0
   0  -1  11   15.11    1.89   0
   0   0  10    6.93    1.49   0
   1 -13  -5   -1.27    1.90   0
   1  -2  10    0.01    1.77   0
   1  -1   9   93.63    1.80   0
   1   0   8  357.92    2.36   0
   2 -12  -3   16.89    1.93   0
   2  -3   0  541.57    1.70   0
   2  -3   8   -0.24    1.63   0
   3 -10   1    2.88    2.15   0
   3 -10   2   26.98    2.47   0
   3  -9   0   17.95    1.60   0
   3  -9   4   28.53    2.84   0
   3  -8   5    3.41    2.49   0
   3  -6   0  523.72    2.49   0
   3  -6   6    2.98    1.46   0
   3  -5   1  125.61    1.45   0
   3  -4   3   64.61    1.34   0
 -11   3  -2   -0.18    2.42   0
 -10   3  -2   69.27    2.42   0
 -10   4   0   15.98    2.24   0
 -10   5   3    0.79    2.01   0
  -9  -4 -10   57.49    2.71   0
  -9   3  -2    6.31    1.65   0
  -9   4   0   87.37    2.16   0
  -9   5   3   20.22    1.48   0
  -8   1  -5   11.93    1.69   0
  -8   3  -2   51.42    1.86   0
  -8   4   0   14.33    1.39   0
  -7  -2  -8    1.87    1.65   0
  -7  -1  -7   79.25    1.95   0
  -7   0  -6   73.43    1.87   0
  -6  -5 -10   59.74    1.75   0
  -6   2  -3  239.90    2.20   0
  -6   4   1   78.48    1.31   0
  -6   5   5   35.82    0.88   0
  -4   4   3    0.48    0.58   0
  -3  -2  -6    7.68    0.72   0
  -1  -1  -3  475.39    1.26   0
   0  -2  11   23.86    2.48   0
   1  -4  10    7.36    2.70   0
   1  -3  10    0.67    2.00   0
   2 -12  -2    0.80    2.24   0
   2 -11  -3    2.34    1.60   0
   2  -6   8    2.24    2.78   0
   2  -5  -2  145.58    1.00   0
   2  -5   8    0.24    2.14   0
   2  -4   8   52.50    2.36   0
   2  -2   2    6.26    0.63   0
   2  -2   7    3.87    0.96   0
   3  -9   1   12.32    1.82   0
   3  -9   2    2.01    2.09   0
   3  -9   3   34.18    2.38   0
   3  -8   0  581.46    3.32   0
   3  -8   4   16.17    2.39   0
   3  -7   0  155.12    1.84   0
   3  -7   5   67.14    2.03   0
   3  -6   1   -0.90    1.24   0
   3  -6   5    6.30    1.67   0
   3  -5   2   24.20    1.28   0
   3  -5   3   24.25    1.30   0
   3  -5   4    9.65    1.37   0
   3  -5   5  115.71    1.79   0
 -11   2  -4   20.29    2.83   0
 -11   4   0    1.41    2.20   0
 -11   5   3   32.97    2.48   0
 -10   2  -4   91.91    2.68   0
  -9  -5 -11    4.22    2.48   0
  -9   2  -4   28.82    2.09   0
  -8  -4 -10    7.11    2.01   0
  -8   5   3    2.11    1.26   0
  -7  -6 -11   14.08    1.92   0
  -7  -3  -9   99.15    2.29   0
  -7   1  -5    2.88    1.44   0
  -7   3  -2  170.30    2.09   0
  -6  -9 -12   26.05    2.07   0
  -5  -4  -9    6.84    1.20   0
  -5   1  -4   46.22    1.16   0
  -4   3   0    4.59    0.70   0
  -4   3  11    1.13    1.05   0
  -3  -6  -9    4.21    0.91   0
  -3  -3  -7    8.87    0.87   0
  -3  -1  -5 1204.41    3.09   0
  -3   3  10   19.63    0.91   0
  -1   0  11   13.22    1.62   0
  -1   1   0 5840.16    3.32   0
   0 -12  -7   15.09    1.12   0
   0  -3  11    1.31    2.62   0
   0   1   8    8.70    0.85   0
   1 -12  -5   65.01    1.82   0
   1  -7  -5   64.70    0.62   0
   1  -2  -1  376.31    0.83   0
   1  -2   9    8.03    1.70   0
   1   0   3   40.15    0.51   0
   2 -12  -1   -0.05    2.43   0
   2  -7  -3   73.13    0.98   0
   2  -4  -1   91.87    0.82   0
   2  -3   7  108.56    2.05   0
   2  -2   6   64.86    1.46   0
   3  -8   1  142.26    2.28   0
   3  -8   2    0.99    1.65   0
   3  -8   3   89.40    2.34   0
   3  -7   1  244.67    2.34   0
   3  -7   2   43.30    1.71   0
   3  -7   3    6.01    1.74   0
   3  -7   4   35.23    1.59   0
   3  -6   2  137.66    1.90   0
   3  -6   3   58.26    1.72   0
   3  -6   4   16.23    1.57   0
 -11   0  -7    2.24    2.67   0
 -10  -2  -9   -0.15    2.51   0
 -10  -1  -8   -2.04    2.72   0
 -10   0  -7    1.48    2.36   0
 -10   5   2   13.14    2.02   0
  -9   5   2    0.38    1.64   0
  -8   2  -4   28.42    1.74   0
  -7  -4 -10    1.70    1.71   0
  -7   4   0   62.82    1.49   0
  -7   5   3    1.87    1.02   0
  -6  -2  -8    0.21    1.40   0
  -6  -1  -7    3.76    1.37   0
  -6   0  -6   10.38    1.33   0
  -6   5   4    2.36    0.84   0
  -5   3  -1   61.97    1.19   0
  -4  -9 -11   10.92    1.17   0
  -4   2  -2  832.04    2.78   0
  -3  -8 -10    0.79    0.83   0
  -3   0  -4    0.50    0.68   0
  -3   1  12   -0.70    1.90   0
  -3   2  -1   36.69    0.79   0
  -2  -4  -7  613.12    2.02   0
  -2   0  -3    0.78    0.53   0
  -2   2  10   72.46    1.42   0
  -1  -4  -6  128.99    0.80   0
  -1   1  10   11.95    1.26   0
   0  -1  10   31.98    1.88   0
   1  -3   9   10.03    1.77   0
   1  -1   8  184.44    2.11   0
   1   0   4    1.10    0.53   0
   2 -11  -2   21.56    1.86   0
   2  -8  -3    1.30    0.87   0
   2  -8   6   10.56    2.64   0
   2  -7   7   70.48    2.52   0
   2  -6   7    1.28    2.20   0
   2  -5   7   13.56    1.90   0
   2  -4   7    2.48    1.66   0
   2  -2   3 2399.38    4.31   0
 -11   1  -6   -0.61    2.85   0
 -11   3  -3    3.41    2.75   0
 -11   4  -1    0.87    2.29   0
 -11   5   2   12.61    2.28   0
 -10   1  -6    0.99    2.38   0
 -10   3  -3  141.47    3.13   0
 -10   4  -1    2.08    2.00   0
  -9  -2  -9    2.55    2.51   0
  -9  -1  -8   12.02    1.83   0
  -9   0  -7   10.42    2.13   0
  -9   3  -3    1.13    1.75   0
  -9   4  -1   11.29    1.79   0
  -8  -5 -11    3.30    2.40   0
  -8   5   2   82.73    1.70   0
  -7   2  -4 1052.67    4.56   0
  -6  -6 -11  162.19    2.64   0
  -6  -3  -9   17.70    1.63   0
  -6   1  -5   38.85    1.36   0
  -5  -7 -11    3.86    1.54   0
  -5   2  -3   -1.33    0.98   0
  -5   4   1   76.21    1.10   0
  -4  -2  -7   37.99    1.16   0
  -4  -1  -6    1.89    0.68   0
  -4   0  -5  614.64    2.68   0
  -3   2  11    1.52    1.32   0
  -3   3   1  913.03    2.17   0
  -1  -1  11    1.13    1.91   0
   0 -11  -7    5.29    0.93   0
   0  -9  -7    3.02    0.43   0
   0  -2  10    0.24    1.66   0
   0   0   9    6.99    1.21   0
   1  -5   9   81.14    2.93   0
   1  -4   9    1.03    2.20   0
   1   0   5  174.66    1.17   0
   2 -11  -1   45.56    2.02   0
   2 -11   1   44.99    2.60   0
   2 -11   2    3.56    2.89   0
   2  -9  -3   49.65    1.24   0
   2  -9   5   25.44    2.84   0
   2  -7   6    0.92    2.09   0
   2  -3   1   16.72    0.68   0
   2  -3   6    2.42    1.25   0
  -9  -3 -10   53.93    2.89   0
  -9   1  -6    0.51    1.93   0
  -8  -2  -9   49.47    2.27   0
  -8  -1  -8   -0.43    1.46   0
  -8   0  -7    2.96    1.85   0
  -8   3  -3    8.69    1.78   0
  -8   4  -1   -0.36    1.57   0
  -7  -7 -12    1.65    2.15   0
  -6  -8 -12   16.92    1.86   0
  -6   3  -2  168.87    1.76   0
  -6   4   0  383.08    2.39   0
  -6   5   3   70.07    1.22   0
  -5  -5 -10    0.56    1.29   0
  -5   5   6   30.67    0.63   0
  -4  -3  -8  155.00    1.69   0
  -3  -4  -8  112.86    1.21   0
  -1  -2  11    1.98    2.33   0
   0  -4  10   10.69    2.62   0
   0  -3  10   11.86    2.14   0
   1 -11  -5    0.19    1.06   0
   1  -4  -3  348.54    0.85   0
   1  -2   8  178.95    2.37   0
   1  -1   7   17.72    1.18   0
   2 -11   0    1.90    2.10   0
   2 -10   3   39.04    2.95   0
   2  -9   4    1.83    2.67   0
   2  -8   5    8.72    2.40   0
   2  -6  -2    3.41    0.60   0
   2  -6   6   17.02    1.98   0
   2  -5   6   48.20    1.83   0
   2  -4   6   66.43    1.78   0
 -11   2  -5    6.48    2.66   0
 -11   5   1   22.45    2.60   0
 -10   2  -5    0.87    1.69   0
 -10   5   1    5.09    2.00   0
  -9  -4 -11   63.44    3.11   0
  -9   2  -5   18.45    2.22   0
  -9   5   1    7.17    1.72   0
  -8  -3 -10   12.27    2.21   0
  -8   1  -6    1.98    1.23   0
  -7  -5 -11   39.69    2.14   0
  -7  -1  -8   62.31    2.10   0
  -7   0  -7   18.15    1.59   0
  -7   4  -1   90.26    1.70   0
  -7   5   2  250.21    2.10   0
  -6  -4 -10   47.97    1.92   0
  -6   2  -4    4.48    1.27   0
  -5  -1  -7   68.27    1.59   0
  -5   0  -6    1.58    1.14   0
  -5   5   5   23.30    0.71   0
  -4   1  -4    0.50    0.84   0
  -4   4   2   39.06    0.74   0
  -3   0  12    8.40    2.16   0
  -3   1  -3   11.02    0.55   0
  -3   4   5   45.86    0.33   0
  -2   2   0 1163.57    2.14   0
  -1  -3  11    2.03    2.40   0
  -1   0  -2 2000.80    2.46   0
  -1   0  10    2.47    1.35   0
  -1   1   9   13.55    1.12   0
   0 -13  -6    3.60    1.58   0
   0 -10  -7    0.95    0.64   0
   0  -1   9   77.82    1.78   0
   1 -12  -4    0.38    1.55   0
   1 -10  -5    8.73    0.98   0
   1  -8  -5   29.11    0.71   0
   1  -6   8   11.07    2.50   0
   1  -5   8    3.48    2.30   0
   1  -4   8    2.72    1.84   0
   1  -3  -2  108.69    0.50   0
   1  -3   8  176.88    2.52   0
   1  -1   1  448.22    1.15   0
   2 -10  -1   52.04    1.95   0
   2 -10   1   13.56    1.92   0
   2 -10   2   -0.26    2.20   0
   2  -9  -2   63.26    1.44   0
   2  -9   3   62.88    2.46   0
   2  -7   5    1.66    2.05   0
   2  -5  -1  288.61    1.50   0
   2  -4   0    5.99    0.63   0
   2  -3   2   43.08    0.93   0
 -11   4  -2   41.23    2.94   0
 -10   4  -2   58.35    2.51   0
  -9   4  -2    4.68    1.76   0
  -8   2  -5    2.67    1.74   0
  -8   5   1   -0.15    1.38   0
  -7  -2  -9    9.09    1.81   0
  -7   1  -6   -1.62    1.55   0
  -7   3  -3  666.90    3.76   0
  -5  -9 -12   59.45    1.76   0
  -5  -2  -8    4.30    0.93   0
  -4  -8 -11    6.44    1.13   0
  -4  -4  -9   65.70    1.30   0
  -4   1  12   15.85    2.03   0
  -2  -7  -9   97.37    0.93   0
  -2  -5  -8  231.73    1.38   0
  -2   0  11    2.80    1.68   0
  -2   1  -2 1631.43    2.88   0
  -2   3   7   21.28    0.49   0
   0  -3  -4    5.07    0.23   0
   0   0   8  416.84    2.54   0
   1  -9  -5   28.19    0.84   0
   1  -7   7   30.33    2.81   0
   1  -2   7  116.44    1.75   0
   2 -10   0   31.43    1.90   0
   2  -8  -2   23.98    1.04   0
   2  -8   4   23.27    1.74   0
   2  -7  -2   85.34    1.12   0
   2  -6   5   12.89    1.73   0
   2  -5   5   17.41    1.52   0
   2  -3   3    3.31    0.57   0
 -11   3  -4   44.79    2.52   0
 -11   5   0   39.33    2.67   0
 -10  -1  -9   39.11    3.02   0
 -10   0  -8    3.46    2.53   0
 -10   1  -7   36.50    2.75   0
 -10   3  -4   47.30    2.25   0
 -10   5   0    3.10    2.27   0
 -10   6   5    4.49    1.82   0
  -9  -1  -9    6.16    2.42   0
  -9   0  -8   -0.68    2.18   0
  -9   3  -4    0.35    2.08   0
  -9   5   0    0.48    1.68   0
  -9   6   5    0.60    1.53   0
  -8  -4 -11    0.54    2.17   0
  -8   4  -2   18.34    1.63   0
  -7  -3 -10    0.08    1.83   0
  -7   5   1   39.01    1.36   0
  -6   5   2    6.46    0.91   0
  -5  -3  -9  110.72    1.80   0
  -5   1  -5    9.01    0.90   0
  -5   3  -2 2034.81    4.95   0
  -5   3  11   10.19    1.20   0
  -5   4   0  155.88    1.53   0
  -5   5   4   32.95    0.82   0
  -5   5   7  285.71    0.81   0
  -4   3  -1   72.12    1.08   0
  -3  -7 -10  131.61    1.40   0
  -3  -5  -9   23.80    1.03   0
  -3   3   9   17.94    0.77   0
  -2  -1  11  210.55    3.07   0
  -2   1  10    0.68    1.32   0
  -2   2   9   -0.34    0.94   0
  -1  -1  10   -0.11    1.71   0
   0  -5   9   22.01    2.92   0
   0  -4   9   68.83    2.47   0
   0  -3   9    0.78    1.68   0
   0  -2   9   14.87    1.60   0
   0   1   5   68.23    0.76   0
   1 -12  -3   -1.46    1.83   0
   1 -12  -2   27.74    2.33   0
   1 -12   0   46.05    2.67   0
   1 -10   4   24.79    2.96   0
   1  -8   6    8.60    2.63   0
   1  -6   7   -1.08    2.22   0
   2  -9  -1   56.11    1.46   0
   2  -9   0   80.32    1.95   0
   2  -9   1   18.09    1.80   0
   2  -8   3    1.69    1.86   0
   2  -7   4   37.99    1.87   0
   2  -6  -1    1.00    0.75   0
   2  -6   4   10.98    1.52   0
   2  -5   4   73.60    1.57   0
   2  -4   1 1892.14    3.88   0
 -10   2  -6    0.95    2.30   0
 -10   6   4   17.43    1.93   0
  -9  -2 -10   86.22    3.14   0
  -9   1  -7    1.27    2.17   0
  -9   6   4   18.18    1.73   0
  -9   6   6   13.29    1.44   0
  -8   3  -4  101.87    2.35   0
  -8   5   0    0.17    1.44   0
  -8   6   5    7.69    1.25   0
  -7  -6 -12   70.61    2.48   0
  -7   2  -5   16.12    1.62   0
  -6  -7 -12   39.91    2.02   0
  -6  -5 -11   37.99    1.81   0
  -6  -2  -9    1.41    1.47   0
  -6  -1  -8    1.25    1.51   0
  -6   0  -7   63.07    1.85   0
  -6   3  -3   64.54    1.62   0
  -6   4  -1  237.47    2.22   0
  -5  -6 -11   29.87    1.49   0
  -4   2  -3   66.89    1.17   0
  -4   2  11    7.89    1.39   0
  -3   1  11   16.40    1.48   0
  -3   2  -2    4.87    0.67   0
  -3   4   4   18.30    0.41   0
  -2  -2  11    1.65    2.37   0
  -1 -12  -8   22.13    1.02   0
  -1  -5  -7  392.56    1.28   0
  -1  -4  10   40.74    2.91   0
  -1  -3  10    4.80    2.05   0
  -1  -2  10    1.98    2.03   0
   0 -13  -5   -3.48    1.99   0
   0 -12  -6   51.08    1.65   0
   0  -1   8  795.41    3.49   0
   0   1   4   32.14    0.44   0
   1 -12  -1   14.93    2.48   0
   1 -11   2   11.52    2.82   0
   1  -9   5   84.12    2.73   0
   1  -5   7    1.04    1.89   0
   1  -4   7   97.11    2.19   0
   1  -3   7   19.30    1.17   0
   1  -1   5   70.56    1.04   0
   2  -8  -1  257.88    2.12   0
   2  -8   0   87.58    1.78   0
   2  -8   1    4.10    1.43   0
   2  -8   2   72.38    2.07   0
   2  -7  -1    0.79    0.88   0
   2  -6   3   27.10    1.42   0
   2  -5   0  359.46    1.82   0
   2  -5   3   34.73    1.29   0
   2  -4   2  482.00    2.28   0
 -11   4  -3  167.84    3.82   0
 -10   4  -3   -1.15    2.49   0
 -10   6   3   70.32    2.29   0
  -9   2  -6    0.31    2.15   0
  -9   6   3   12.77    1.70   0
  -9   6   7    4.09    1.30   0
  -8  -2 -10   42.97    2.32   0
  -8  -1  -9   18.93    2.31   0
  -8   0  -8   -0.48    1.97   0
  -8   1  -7   34.08    2.19   0
  -8   6   4   37.79    1.59   0
  -8   6   6    4.41    1.10   0
  -7  -4 -11    2.49    2.15   0
  -7   4  -2  283.71    2.69   0
  -6   1  -6    1.82    0.98   0
  -5  -4 -10  313.85    2.64   0
  -5   2  -4   10.73    0.84   0
  -5   5   3  166.40    1.36   0
  -4  -5 -10   16.15    1.32   0
  -4   3  10   32.72    0.98   0
  -4   4   1    5.71    0.65   0
  -3  -2  -7  112.84    1.30   0
  -3  -1  -6  230.13    1.63   0
  -3   0  -5   17.15    0.84   0
  -3   2  10    2.23    1.10   0
  -3   3   0   61.17    0.84   0
  -2  -2  -6   60.93    0.87   0
  -2  -1  -5  137.50    1.12   0
  -1  -7  -8   76.58    0.53   0
  -1   0   9   47.42    1.39   0
  -1   1   8   10.61    0.95   0
   0  -6   8   14.54    2.71   0
   0   0   7  185.74    1.60   0
   1 -11  -3   -0.24    1.38   0
   1 -11   1    3.80    2.48   0
   1 -10  -4   45.74    1.39   0
   1 -10   3    3.19    2.83   0
   1  -9   4    0.36    2.32   0
   1  -8   5    4.31    2.45   0
   1  -7   6   37.08    1.81   0
   1  -2   6   58.30    1.39   0
   1  -1   2  187.88    0.92   0
   1  -1   4  299.14    1.57   0
   2  -7   0  153.09    1.78   0
   2  -7   1   11.63    1.27   0
   2  -7   2    3.07    1.23   0
   2  -6   0    2.79    0.90   0
   2  -6   1  191.29    1.84   0
   2  -6   2    6.61    1.18   0
   2  -5   1    9.63    0.90   0
   2  -5   2    4.89    0.99   0
 -11   5  -1   41.88    2.71   0
 -10   3  -5   -0.39    2.60   0
 -10   5  -1    6.98    2.13   0
 -10   6   2   32.17    2.20   0
  -9   4  -3   11.52    1.98   0
  -9   5  -1   83.83    2.29   0
  -8   2  -6    9.46    1.89   0
  -8   6   3    0.13    1.37   0
  -7   3  -4   12.81    1.65   0
  -7   5   0   69.52    1.63   0
  -6  -3 -10    0.04    1.64   0
  -6   2  -5   17.11    1.41   0
  -6   5   1  126.44    1.53   0
  -4  -7 -11    0.75    1.18   0
  -4   0  -6  255.63    2.07   0
  -3  -3  -8   20.77    1.04   0
  -3   0  11   79.41    2.19   0
  -2   0  10    3.04    1.42   0
   0 -13  -4   10.47    2.11   0
   0  -5   8    4.07    2.36   0
   0  -2   8   -0.74    1.35   0
   1 -11  -2   44.17    1.88   0
   1 -11  -1    7.17    1.99   0
   1 -11   0   -0.82    2.29   0
   1 -10   2   -0.01    2.00   0
   1  -6   6   12.84    1.47   0
   1  -5   6   70.52    2.00   0
   1  -4   6   50.26    1.58   0
   1  -3   6   52.63    1.55   0
   1  -1   3   45.44    0.65   0
 -10   1  -8    4.21    2.72   0
  -9   3  -5    7.89    2.11   0
  -9   6   2    0.96    1.65   0
  -8  -3 -11   22.22    2.40   0
  -8   4  -3    3.58    1.75   0
  -8   5  -1   19.63    1.78   0
  -7  -5 -12    3.24    2.30   0
  -7  -1  -9  341.39    3.44   0
  -7   0  -8    5.82    1.38   0
  -7   1  -7   50.45    2.06   0
  -7   6   4    9.10    1.13   0
  -7   6   5    2.99    0.98   0
  -6  -6 -12   10.66    1.81   0
  -5   0  -7   25.23    1.41   0
  -5   3  -3  351.88    2.45   0
  -5   4  -1   20.12    1.13   0
  -4   1  -5   35.89    1.17   0
  -3  -1  11   69.87    2.49   0
  -3   1  -4   83.31    1.15   0
  -3   4   3  121.18    0.80   0
  -2  -3  -7   43.26    0.81   0
  -2   0  -4   25.33    0.59   0
  -2   3   2    1.92    0.32   0
  -2   3   6  535.64    1.14   0
  -1 -13  -7  103.66    2.03   0
  -1  -5   9    1.69    2.70   0
  -1  -1   9   17.29    1.39   0
  -1   2   2  464.40    0.61   0
   0 -12  -5    4.38    1.57   0
   0 -11  -6   29.50    1.19   0
   0  -7   7   39.74    2.59   0
   0  -4   8   19.82    1.54   0
   0  -3   8    4.62    1.19   0
   1 -10  -3   14.76    1.45   0
   1  -9  -4  233.83    1.71   0
   1  -9   3    8.65    2.30   0
   1  -8   4    5.35    2.06   0
   1  -7   5   40.51    2.00   0
   1  -2   0 1509.68    2.11   0
 -10   2  -7    0.40    2.52   0
 -10   4  -4    0.18    2.40   0
 -10   5  -2   26.17    2.32   0
 -10   6   1    9.78    2.16   0
  -9  -1 -10    6.40    2.79   0
  -9   0  -9   24.31    2.93   0
  -9   1  -8    1.74    2.35   0
  -8   3  -5    8.36    1.92   0
  -8   6   2    2.11    1.28   0
  -7  -2 -10   16.70    1.57   0
  -7   2  -6    7.95    1.67   0
  -7   6   6   -0.39    0.77   0
  -6  -4 -11   19.17    1.84   0
  -6   3  -4  258.70    2.50   0
  -6   3  11   16.21    1.17   0
  -6   4  -2 2094.81    5.73   0
  -5  -5 -11   28.63    1.53   0
  -5  -2  -9    0.42    1.42   0
  -5   1  -6   25.79    1.35   0
  -5   5   2   23.04    0.83   0
  -4  -3  -9    0.86    1.07   0
  -4   1  11   13.67    1.61   0
  -4   3  -2   12.04    0.69   0
  -3 -10 -11   10.96    0.71   0
  -3  -6 -10  110.87    1.35   0
  -3  -2  11   10.94    2.54   0
  -2  -4  10    2.86    2.70   0
  -2  -1  10    4.82    1.71   0
  -2   1   9    0.25    1.07   0
  -2   2  -1  705.65    1.94   0
  -2   2   8    3.16    0.74   0
  -1 -11  -8   63.81    1.00   0
  -1  -4   9    8.04    2.18   0
  -1  -3   9   31.04    1.96   0
  -1  -2  -5   82.12    0.78   0
  -1  -2   9    0.14    1.62   0
   0 -10   4    2.59    3.11   0
   0  -9   5    4.45    2.88   0
   0  -8   6    6.45    2.33   0
   0  -6   7   14.60    2.22   0
   0  -1   7  714.93    3.08   0
   0   0   6   10.45    0.72   0
   1 -10   0   14.75    1.66   0
   1 -10   1    0.31    1.82   0
   1  -8  -4  297.08    1.63   0
   1  -7  -4  220.32    1.16   0
   1  -6   5   13.95    1.65   0
  -9   2  -7   19.94    2.52   0
  -9   4  -4   76.31    2.72   0
  -9   5  -2   28.64    2.24   0
  -9   6   1   33.02    1.93   0
  -7  -3 -11    2.06    2.25   0
  -7   4  -3   28.05    1.68   0
  -7   5  -1    0.98    1.51   0
  -7   6   3   69.66    1.44   0
  -6  -1  -9    7.85    1.59   0
  -6   5   0  101.63    1.67   0
  -5  -7 -12   14.06    1.46   0
  -4 -10 -12   17.23    1.10   0
  -4   2  -4   14.07    0.99   0
  -4   4   0   11.60    0.80   0
  -3  -4  -9    3.80    0.87   0
  -3   1  10   -0.26    1.29   0
  -2  -2  10    6.23    1.93   0
  -1  -6   8   22.38    2.57   0
  -1  -1  -4  155.56    0.89   0
  -1   0   8   19.64    1.03   0
  -1   1  -1  476.61    1.24   0
   0 -12  -4    2.31    1.74   0
   0 -12   0   36.37    2.90   0
   0 -11   2    1.30    2.70   0
   0  -7   6    4.28    1.96   0
   0  -5   7   32.43    2.11   0
   0  -4  -5    1.40    0.18   0
   0  -2   7  801.35    3.62   0
   1 -10  -2   18.94    1.37   0
   1 -10  -1  312.80    2.97   0
   1  -9   2   27.11    1.89   0
   1  -8   3    8.86    1.86   0
   1  -7   4    0.85    1.52   0
   1  -5   5   14.03    1.08   0
   1  -2   4    3.01    0.52   0
 -10   3  -6    9.30    2.73   0
 -10   6   0    2.07    2.29   0
  -8  -1 -10    8.53    2.60   0
  -8   0  -9   62.12    2.27   0
  -8   1  -8    1.26    2.02   0
  -8   4  -4   28.43    2.19   0
  -8   5  -2   -0.30    1.72   0
  -8   6   1    1.14    1.49   0
  -7   3  -5    2.71    1.64   0
  -7   6   2   31.99    1.37   0
  -6  -2 -10    1.66    1.57   0
  -6   1  -7   29.02    1.30   0
  -5  -3 -10  427.90    3.20   0
  -5   2  -5    0.79    0.86   0
  -5   5   1    8.10    0.91   0
  -4  -6 -11    0.01    1.18   0
  -4  -4 -10 1286.15    4.41   0
  -4   0  11   18.04    1.94   0
  -3  -9 -11   70.22    1.03   0
  -3   2  -3  196.33    1.49   0
  -3   3  -1   24.08    0.75   0
  -3   4   2    3.27    0.56   0
  -2  -4  -8   26.16    0.75   0
  -2   1  -3  227.65    1.26   0
  -1 -13  -6   14.58    1.84   0
  -1  -3  -6  232.69    1.16   0
   0 -12  -3    0.57    1.86   0
   0 -12  -2    3.02    2.17   0
   0 -12  -1    0.86    2.34   0
   0 -10  -6    4.92    0.84   0
   0 -10   3    2.73    2.67   0
   0  -9   4    0.53    2.27   0
   0  -8   5    1.46    2.23   0
   0  -4   7    3.17    1.58   0
   0  -3   7    5.28    1.37   0
   1  -9  -3   22.39    1.07   0
   1  -9   1    2.60    1.65   0
   1  -6   4  250.68    2.64   0
   1  -5  -3  312.32    1.09   0
   1  -2   1  760.94    1.81   0
   1  -2   3  137.47    1.15   0
 -10   5  -3   35.37    2.81   0
  -9   3  -6  115.61    2.65   0
  -9   6   0    0.72    2.05   0
  -8  -2 -11   -0.49    2.64   0
  -8   2  -7    3.65    1.54   0
  -7  -4 -12    9.78    2.38   0
  -7   6   7   50.47    0.90   0
  -6  -5 -12  159.48    2.67   0
  -6   2  -6    2.25    1.37   0
  -6   4  -3  731.12    3.79   0
  -6   6   4   73.99    1.21   0
  -5   3  10   50.66    1.15   0
  -5   4  -2  146.59    1.79   0
  -5   4   9   29.44    0.68   0
  -4  -9 -12   18.36    1.22   0
  -4  -1  11    0.64    2.04   0
  -4   2  10   28.27    1.34   0
  -3   0  10    3.62    1.47   0
  -3   2   9    0.37    0.93   0
  -2  -5   9   53.67    3.04   0
  -2   0   9   85.62    1.56   0
  -1 -12  -7    5.78    1.32   0
  -1  -7   7    1.61    2.72   0
  -1  -5   8   40.68    1.96   0
  -1  -4   8   10.66    1.82   0
  -1  -1   8    0.20    1.19   0
   0 -11  -5   54.91    1.44   0
   0 -11   1   17.00    2.42   0
   0  -6   6   18.25    1.94   0
   0   0   5  148.99    1.10   0
   1  -9  -2   85.37    1.53   0
   1  -9  -1  235.73    2.34   0
   1  -9   0  122.63    2.01   0
   1  -8  -3   81.95    1.12   0
   1  -8   2    1.85    1.23   0
   1  -7   3   50.87    1.47   0
   1  -3  -1  277.00    0.96   0
   1  -2   2  276.61    1.31   0
 -10   4  -5   37.57    2.52   0
 -10   6  -1   53.99    2.78   0
  -9   4  -5    0.63    2.22   0
  -9   5  -3    6.76    2.28   0
  -8   3  -6    0.28    2.13   0
  -8   6   0    1.71    1.76   0
  -7  -1 -10   11.96    2.17   0
  -7   0  -9   15.49    1.70   0
  -7   1  -8    6.68    1.88   0
  -7   4  -4   -0.92    1.78   0
  -7   5  -2   83.04    2.07   0
  -7   6   1   31.11    1.42   0
  -6  -3 -11   13.08    1.97   0
  -6   3  -5   80.63    1.85   0
  -6   5  -1    0.62    1.25   0
  -6   6   3    8.33    1.05   0
  -6   6   5   12.37    0.81   0
  -5  -6 -12   56.48    1.77   0
  -5  -4 -11   17.79    1.61   0
  -5   1  11    0.26    1.87   0
  -5   3  -4   51.43    1.47   0
  -4  -1  -8   30.80    1.38   0
  -4   0  -7  130.39    1.84   0
  -4   3  -3   77.62    1.34   0
  -4   4  -1  143.11    1.46   0
  -4   5   4   10.20    0.51   0
  -3  -3  10   86.08    2.68   0
  -3  -1  -7    1.99    0.95   0
  -3  -1  10   59.64    2.03   0
  -3   0  -6  359.57    2.16   0
  -2  -4   9    7.31    2.16   0
  -2  -1   9   44.93    1.48   0
  -2   3   1  641.15    1.61   0
  -1 -13  -5   32.00    2.20   0
  -1  -8   6   35.82    2.82   0
  -1  -3   8   18.36    1.70   0
  -1  -2   8    7.19    1.37   0
   0 -11   0   18.89    2.27   0
   0 -10   2   22.26    2.57   0
   0  -7   5   39.76    2.05   0
   0  -5   6    1.47    1.60   0
   0  -2   6   91.48    1.41   0
   1  -8   1    1.36    1.41   0
   1  -7  -3   96.15    1.06   0
   1  -7   2   77.15    1.70   0
   1  -6  -3  424.69    1.60   0
   1  -6   3   -0.72    1.22   0
   1  -4  -2   20.50    0.40   0
   1  -3   3  320.49    1.81   0
 -10   7   3   11.02    2.08   0
  -9   1  -9    0.70    2.69   0
  -9   2  -8    0.16    2.77   0
  -9   6  -1   36.40    2.44   0
  -8   5  -3   28.85    2.25   0
  -7  -2 -11    1.23    2.25   0
  -7   2  -7   36.91    1.68   0
  -6   6   2  105.91    1.62   0
  -5  -1  -9   10.15    1.58   0
  -5   0  -8   12.57    1.46   0
  -5   1  -7   16.54    1.57   0
  -5   5   0  129.49    1.54   0
  -4  -8 -12    0.91    1.14   0
  -4  -2  -9   20.15    1.33   0
  -4   1  -6    6.73    0.92   0
  -4   3   9    2.30    0.72   0
  -4   5   3   35.38    0.71   0
  -3  -8 -11    0.23    0.84   0
  -3  -5 -10   19.32    1.18   0
  -3  -2  -8   28.01    1.03   0
  -3  -2  10   14.38    2.15   0
  -3   1  -5   77.88    1.25   0
  -3   4   1  518.74    1.86   0
  -2 -12  -9   20.54    1.01   0
  -2  -6   8   31.43    2.94   0
  -2  -3   9    5.61    1.71   0
  -2  -2   9    0.68    1.59   0
  -2  -1  -6  144.55    1.24   0
  -2   1   8    1.31    0.85   0
  -1 -13  -4   -0.73    2.11   0
  -1 -10  -8   34.45    0.70   0
  -1 -10   4   20.67    2.39   0
  -1  -9   5    2.00    2.08   0
  -1  -6   7   28.50    1.79   0
  -1   0   7  299.12    1.87   0
   0 -11  -4    5.83    1.26   0
   0 -11  -3   72.32    1.94   0
   0 -11  -2   30.36    1.98   0
   0 -11  -1   69.64    2.34   0
   0  -9  -6   46.19    0.86   0
   0  -9   3    4.73    1.62   0
   0  -8   4   48.78    1.74   0
   0  -4   6  559.62    3.41   0
   0  -3   6  541.58    3.07   0
   0   0   4  717.08    1.90   0
   1  -8  -2  326.75    2.07   0
   1  -8  -1  379.88    2.49   0
   1  -8   0  216.27    2.15   0
   1  -7   1   26.56    1.29   0
   1  -6   2    5.99    1.15   0
 -10   5  -4    4.60    3.00   0
 -10   7   2    7.62    2.19   0
  -9   3  -7   18.27    2.78   0
  -9   7   3   23.15    1.98   0
  -9   7   4   17.24    1.54   0
  -9   7   5   34.02    1.67   0
  -8   0 -10    4.34    2.86   0
  -8   1  -9    3.86    2.72   0
  -8   4  -5   23.28    2.15   0
  -8   6  -1   26.85    1.74   0
  -7   3  -6    5.90    1.79   0
  -7   6   0   43.70    1.65   0
  -6  -4 -12    0.31    2.10   0
  -6   0  -9  179.37    2.69   0
  -6   1  -8   17.37    1.76   0
  -6   6   6   38.25    0.80   0
  -5  -2 -10   14.96    1.67   0
  -5   0  11   42.49    2.21   0
  -5   2  -6    1.28    1.34   0
  -4  -5 -11    0.83    1.16   0
  -4   1  10   10.31    1.56   0
  -4   2  -5   25.05    1.24   0
  -4   5   2    0.25    0.61   0
  -3  -3  -9    2.15    1.03   0
  -3   3  -2   44.53    0.96   0
  -2  -5  -9    1.67    0.73   0
  -2  -2  -7   75.31    1.03   0
  -2   0  -5   28.79    0.82   0
  -2   2  -2    6.43    0.63   0
  -1 -12   0    4.24    2.40   0
  -1 -11   2   13.66    2.96   0
  -1  -7   6   50.46    2.47   0
  -1  -6  -8   42.21    0.55   0
  -1  -5   7  195.78    2.88   0
  -1  -4  -7   37.79    0.63   0
  -1   1   6   40.52    0.72   0
   0 -10  -5   39.18    1.24   0
   0 -10   1   26.99    2.02   0
   0  -6   5   76.17    1.63   0
   0  -1   5  109.48    1.17   0
   1  -7  -2  215.62    1.55   0
   1  -7   0   19.98    1.16   0
   1  -5   2  303.50    2.12   0
   1  -4   2  456.40    2.16   0
   1  -3   0 1452.06    2.51   0
   1  -3   1  323.73    1.44   0
   1  -3   2 1259.80    2.99   0
 -10   6  -2    0.59    2.43   0
 -10   7   1   54.78    2.69   0
  -9   5  -4   46.34    2.91   0
  -9   6  -2   32.59    2.30   0
  -9   7   2   87.04    2.27   0
  -8  -1 -11    1.80    2.83   0
  -8   2  -8   -0.44    2.26   0
  -7  -3 -12   27.99    2.74   0
  -7   4  10   38.04    1.08   0
  -7   5  -3    0.00    1.71   0
  -6  -6 -13   26.13    2.16   0
  -6  -1 -10    0.91    1.82   0
  -6   2  -7   14.23    1.77   0
  -6   4  -4  160.45    2.37   0
  -6   5  -2   12.96    1.48   0
  -6   6   1  153.71    1.81   0
  -5  -8 -13   18.33    1.74   0
  -5  -5 -12  102.94    2.25   0
  -5   4  -3 1058.80    4.25   0
  -4  -3 -10   21.01    1.33   0
  -3  -5   9    0.80    2.02   0
  -3   1   9  169.87    1.74   0
  -3   2  -4   22.36    0.98   0
  -2  -7   7   10.33    2.71   0
  -2  -5   8    7.52    2.37   0
  -1 -12  -6   23.26    1.64   0
  -1 -10   3    7.35    2.69   0
  -1  -9   4  145.62    3.31   0
  -1  -8   5    3.83    2.35   0
  -1  -4   7   11.38    1.81   0
  -1  -1   7   79.89    1.42   0
   0 -10   0    1.75    1.73   0
   0  -9   2  126.18    2.25   0
   0  -8  -6  662.87    1.78   0
   0  -8   3   14.42    1.93   0
   0  -7   4   42.21    1.45   0
   1  -7  -1   74.72    1.26   0
   1  -6  -2   12.97    0.65   0
   1  -6   1   25.53    1.16   0
   1  -5  -2   19.49    0.55   0
   1  -4  -1  204.29    1.07   0
  -9   4  -6   19.07    2.61   0
  -9   7   1   19.97    2.08   0
  -9   7   6   13.63    1.42   0
  -8   3  -7   14.01    2.19   0
  -8   5  -4   14.53    2.29   0
  -8   7   3   -0.54    1.38   0
  -8   7   5    5.51    1.26   0
  -7   0 -10   13.17    2.30   0
  -7   1  -9   17.65    2.38   0
  -7   4  -5   21.03    1.92   0
  -7   6  -1    1.37    1.47   0
  -6  -2 -11   96.24    2.72   0
  -6   3  -6   10.44    1.56   0
  -5   3  -5    1.10    1.31   0
  -5   5  -1   59.67    1.52   0
  -4  -7 -12    1.15    1.30   0
  -4  -3  10   15.66    2.62   0
  -4  -2  10  102.01    2.72   0
  -4   0  10   20.63    1.62   0
  -4   3  -4    7.14    1.09   0
  -4   4  -2  112.55    1.54   0
  -4   5   1  150.18    1.34   0
  -3  -7 -11    0.99    0.82   0
  -3  -4   9   -0.24    2.28   0
  -3   4   0    2.33    0.67   0
  -2  -8 -10    1.66    0.50   0
  -2  -8   6   -1.02    2.78   0
  -2  -4   8   25.53    2.07   0
  -2  -3  -8   78.35    1.03   0
  -2   0   8  106.04    1.45   0
  -2   1  -4 1167.92    2.99   0
  -2   3   0  571.76    1.85   0
  -2   3   5    2.74    0.21   0
  -1 -12  -1   75.82    2.62   0
  -1 -11  -7    2.23    1.00   0
  -1 -11   1   16.71    2.50   0
  -1  -6   6   -0.27    1.92   0
  -1  -3   7   28.14    1.45   0
  -1  -2   7  278.66    2.53   0
  -1   2   1  412.87    0.89   0
   0 -10  -4    8.65    1.15   0
   0 -10  -1    9.17    1.70   0
   0  -9   1    7.16    1.66   0
   0  -7  -6   11.23    0.38   0
   0  -6   4    5.97    1.46   0
   0  -3   5   21.32    1.07   0
   0   0   3 1505.84    2.30   0
   1  -6  -1   49.51    0.93   0
   1  -6   0  413.90    2.16   0
   1  -5  -1  373.09    1.66   0
   1  -5   0  124.12    1.22   0
   1  -5   1   74.10    1.04   0
   1  -4   0  560.56    1.90   0
   1  -4   1   37.39    0.70   0
  -8   4  -6   -0.58    2.42   0
  -8   6  -2   31.25    2.16   0
  -8   7   2   34.67    1.74   0
  -7  -1 -11    6.10    2.47   0
  -7   2  -8    1.98    1.93   0
  -6   6   0   91.35    1.74   0
  -5  -7 -13    0.55    1.73   0
  -5   2  10    1.60    1.20   0
  -4  -1  10   18.00    1.78   0
  -4   0  -8   24.37    1.40   0
  -3  -6   8   14.77    2.91   0
  -3  -4 -10   12.54    1.22   0
  -3   0   9    0.79    1.20   0
  -2  -9   5   11.05    2.25   0
  -2  -6   7   23.07    2.46   0
  -2  -3   8   10.82    1.69   0
  -2  -2   8   96.92    1.78   0
  -2  -1   8  300.08    2.37   0
  -1 -12  -5   27.57    1.63   0
  -1 -12  -4    9.39    1.87   0
  -1 -12  -3  102.58    2.43   0
  -1 -12  -2   36.03    2.09   0
  -1 -10   2   34.67    2.56   0
  -1  -7   5    3.12    1.85   0
  -1  -5   6    7.02    1.55   0
  -1   1  -2  208.72    1.02   0
   0 -10  -3    0.87    1.19   0
   0 -10  -2  306.07    2.62   0
   0  -9  -5  142.59    1.38   0
   0  -8   2   56.16    1.90   0
   0  -7   3   97.75    2.03   0
  -9   5  -5   -2.44    2.84   0
  -9   6  -3    6.66    2.57   0
  -9   7   0    8.75    2.21   0
  -8   7   1   24.78    1.78   0
  -8   7   6    5.73    1.09   0
  -7  -2 -12    3.65    2.34   0
  -7   3  -7    3.87    1.95   0
  -7   5  -4    4.92    2.00   0
  -7   7   3    7.91    1.36   0
  -6  -5 -13   28.30    2.32   0
  -6  -3 -12    0.82    2.11   0
  -6   3  10   22.15    1.17   0
  -6   4  -5   51.42    1.87   0
  -6   5  -3  111.79    2.20   0
  -5   0  -9    1.19    1.61   0
  -5   1  -8  149.30    2.42   0
  -5   4  -4    8.44    1.39   0
  -5   6   2    7.00    0.83   0
  -5   6   3   -0.20    0.73   0
  -5   6   4    0.35    0.72   0
  -4  -4 -11   63.30    1.59   0
  -4  -1  -9   23.75    1.47   0
  -4   1  -7   18.75    1.09   0
  -4   2   9   16.39    1.00   0
  -4   5   0   77.58    1.28   0
  -3  -2   9  173.14    2.54   0
  -3  -1  -8   20.21    1.18   0
  -3  -1   9    0.29    1.45   0
  -3   0  -7   22.61    1.18   0
  -3   1  -6   32.93    1.25   0
  -3   3  -3  231.54    1.78   0
  -2 -13  -7   18.41    1.55   0
  -2  -7 -10   31.24    0.76   0
  -2  -7   6   12.28    2.28   0
  -1 -11   0   78.78    2.55   0
  -1  -9  -8    7.02    0.48   0
  -1  -8   4   47.62    2.18   0
  -1  -2  -6    1.03    0.59   0
  -1  -1  -5    2.69    0.51   0
   0  -9   0    1.61    1.54   0
   0  -1   4  268.35    1.37   0
  -8   1 -10    2.66    2.27   0
  -8   2  -9    4.03    2.61   0
  -8   3  -8   29.44    2.64   0
  -8   5  -5    1.83    2.31   0
  -8   6  -3   16.94    2.10   0
  -8   7   0   18.57    1.81   0
  -7   4  -6   15.65    2.22   0
  -7   6  -2    1.84    1.73   0
  -7   7   2    0.93    1.24   0
  -7   7   4    8.87    1.06   0
  -6   0 -10  130.52    2.83   0
  -6   1  -9   36.32    2.38   0
  -6   2  -8   16.94    1.88   0
  -6   6  -1    9.19    1.43   0
  -5  -4 -12   11.05    1.82   0
  -5  -1 -10  124.14    2.25   0
  -5   1  10    0.92    1.55   0
  -5   2  -7  110.04    1.82   0
  -5   5  -2  210.75    2.02   0
  -4  -6 -12    0.27    1.24   0
  -4  -4   9   57.34    2.67   0
  -4  -2 -10  170.33    2.14   0
  -4   2  -6    4.84    0.91   0
  -4   4  -3    3.77    1.14   0
  -3  -7   7   22.35    2.34   0
  -3  -6 -11    9.22    1.08   0
  -3  -5   8   -2.06    2.27   0
  -3  -2  -9  361.34    2.38   0
  -3   3   7   -0.65    0.49   0
  -3   4  -1   79.33    1.10   0
  -2 -13  -6   14.79    1.89   0
  -2 -12   0    3.65    2.72   0
  -2 -11   2   36.50    2.44   0
  -2 -10   3    9.76    2.56   0
  -2  -8   5   16.08    2.29   0
  -2  -4  -9   13.39    0.88   0
  -2   2  -3 2431.86    4.32   0
  -2   3  -1   18.00    0.71   0
  -1 -11  -1   96.64    2.66   0
  -1 -10   1   73.69    2.48   0
  -1  -6   5   17.63    1.66   0
  -1  -4   6   30.72    1.49   0
  -1   0  -4    1.49    0.53   0
  -1   1   5   18.43    0.51   0
  -1   2   3    4.20    0.11   0
   0  -9  -4   19.11    1.08   0
   0  -9  -1   36.61    1.51   0
   0  -8   1   45.15    1.67   0
   0  -7   2  114.01    1.89   0
   0  -6   3   40.44    1.40   0
   0  -3   4    0.33    0.87   0
   0  -2   4   90.24    1.10   0
   0   0   2  109.94    0.57   0
  -9   7  -1   30.29    2.37   0
  -7   7   1   -0.37    1.47   0
  -7   7   5   46.74    1.22   0
  -6  -1 -11   21.56    2.35   0
  -6   3  -7    9.45    1.79   0
  -5  -6 -13   10.65    1.81   0
  -5  -2 -11    0.81    1.93   0
  -5  -2  10    2.66    2.32   0
  -5  -1  10   41.88    1.97   0
  -5   0  10   -0.48    1.72   0
  -5   3  -6  132.02    2.29   0
  -5   6   1   43.77    1.13   0
  -5   6   5   41.42    0.73   0
  -4   3  -5    4.30    1.15   0
  -3  -9   5  139.70    3.84   0
  -3  -8   6   20.44    2.75   0
  -3  -4   8   20.50    2.09   0
  -3   2  -5   85.33    1.42   0
  -2 -13  -5   18.00    2.11   0
  -2 -13  -4   48.78    2.46   0
  -2 -12  -8  116.51    1.73   0
  -2 -11  -9   52.43    1.01   0
  -2  -9   4   62.77    2.34   0
  -2  -4   7    1.05    1.63   0
  -2  -1  -7   85.79    1.20   0
  -2   0  -6   26.07    0.95   0
  -1 -11  -6    7.94    1.08   0
  -1 -11  -2  272.43    2.92   0
  -1  -9   2    5.20    2.02   0
  -1  -8   3   24.68    1.78   0
  -1  -7   4  133.94    2.41   0
  -1  -5  -8    9.58    0.53   0
  -1  -3  -7  477.63    1.76   0
  -1  -2   6    5.38    1.13   0
  -1   2   0 1647.63    2.24   0
   0  -9  -3  223.40    1.91   0
   0  -9  -2  225.50    2.11   0
  -9   6  -4    0.04    2.17   0
  -8   4  -7    1.17    2.28   0
  -8   7  -1   79.41    2.70   0
  -7   0 -11   58.28    3.01   0
  -7   1 -10    7.06    2.58   0
  -7   2  -9    8.59    2.67   0
  -7   5  -5  111.43    2.69   0
  -7   6  -3   93.58    2.40   0
  -6  -4 -13   27.07    2.44   0
  -6   2  10    9.28    1.43   0
  -6   5  -4    3.03    1.79   0
  -5   3   9   19.73    0.90   0
  -5   5  -3    8.25    1.35   0
  -5   6   0  193.45    2.05   0
  -4  -5 -12    0.98    1.55   0
  -4  -3 -11   96.99    1.83   0
  -4  -3   9    0.92    2.25   0
  -4   1   9   38.74    1.28   0
  -4   5  -1  684.40    3.02   0
  -3  -6   7   10.84    2.50   0
  -3  -3 -10  351.50    2.62   0
  -3   1   8   16.60    1.01   0
  -2 -12  -1   73.42    2.85   0
  -2 -11   1    3.61    2.58   0
  -2  -6 -10   33.03    0.83   0
  -2  -3   7  127.37    2.07   0
  -2  -2  -8    8.71    0.85   0
  -2   1  -5   25.21    0.93   0
  -1 -11  -5    0.13    1.44   0
  -1 -11  -3   46.29    1.83   0
  -1 -10  -7   88.13    1.14   0
  -1 -10   0    1.72    1.76   0
  -1  -5   5    4.84    1.37   0
   0  -8  -5  683.96    2.21   0
   0  -8   0  157.73    1.94   0
   0  -7   1    3.92    1.14   0
   0  -6   2   -1.11    1.09   0
   0  -1   3  578.35    1.75   0
  -9   7  -2   25.73    2.55   0
  -8   5  -6   35.42    2.76   0
  -8   6  -4    0.25    2.58   0
  -7   3  -8    1.45    1.87   0
  -7   3  10   64.49    1.68   0
  -7   7   0   45.66    1.88   0
  -6  -2 -12   12.03    2.21   0
  -6   4  -6   10.39    1.96   0
  -6   4   9   19.51    0.82   0
  -6   6  -2    9.41    1.61   0
  -6   7   3    4.27    1.17   0
  -5  -5 -13   12.87    2.14   0
  -5  -4   9   15.62    2.44   0
  -5  -3 -12   23.18    1.99   0
  -5   4  -5   92.99    1.99   0
  -4  -7   7    6.99    3.16   0
  -4  -5   8   13.54    2.70   0
  -4  -2   9  273.69    3.15   0
  -4  -1   9  139.99    2.26   0
  -4   0  -9    1.09    1.39   0
  -4   0   9    4.71    1.23   0
  -4   1  -8   59.89    1.80   0
  -4   3   8   11.95    0.70   0
  -3  -7   6    2.13    2.40   0
  -3  -5 -11    8.26    1.08   0
  -3  -3   8    0.11    1.57   0
  -3   3  -4  136.36    1.57   0
  -3   4  -2   13.15    0.94   0
  -2 -12  -2   38.29    2.32   0
  -2 -10   2  198.75    3.56   0
  -2  -9   3   74.53    2.48   0
  -2  -8   4   70.74    2.32   0
  -2  -7   5    3.50    1.83   0
  -2  -2   7  183.89    2.10   0
  -2  -1   7  353.15    2.35   0
  -2   0   7   81.07    1.23   0
  -1 -11  -4   14.37    1.36   0
  -1  -9   1  703.85    4.12   0
  -1  -6   4  340.68    2.89   0
  -1   1  -3   49.68    0.73   0
   0  -8  -1  351.96    2.46   0
  -9   8   1   21.61    2.37   0
  -9   8   2    2.48    2.03   0
  -9   8   3   -1.42    1.89   0
  -9   8   4   61.52    2.17   0
  -8   7  -2   20.71    2.35   0
  -7   4  -7   -0.75    2.12   0
  -7   7  -1   -0.42    1.66   0
  -7   7   6    7.25    0.87   0
  -6  -1  10   -0.76    2.16   0
  -6   1  10   22.18    1.85   0
  -6   7   1   50.08    1.61   0
  -6   7   2    0.50    1.14   0
  -6   7   4    8.42    1.00   0
  -5   0 -10   16.97    1.94   0
  -5   1  -9    0.55    1.36   0
  -5   2  -8  108.06    2.42   0
  -5   6  -1  138.61    1.97   0
  -4  -1 -10   22.46    1.71   0
  -4   2  -7   -0.50    1.49   0
  -4   4  -4  262.86    2.14   0
  -4   5  -2   57.17    1.47   0
  -3 -12 -10  135.31    1.52   0
  -3 -10   3   -0.25    2.58   0
  -3  -8   5   36.47    2.75   0
  -3  -5   7    1.64    2.20   0
  -3  -2   8    1.87    1.36   0
  -3  -1   8  133.85    1.91   0
  -3   0  -8   10.09    1.27   0
  -3   0   8   29.91    1.12   0
  -3   1  -7   74.93    1.60   0
  -2 -12  -7  202.07    2.23   0
  -2 -11   0    3.21    2.17   0
  -2  -5   6   20.08    1.43   0
  -2  -3  -9   17.47    1.00   0
  -2   2  -4   11.50    0.84   0
  -2   3  -2   41.95    0.88   0
  -1 -10  -1    4.89    1.63   0
  -1  -8   2  360.12    3.21   0
  -1  -7   3   40.51    1.76   0
  -1   0   5   16.40    0.64   0
  -1   2  -1  831.94    1.91   0
   0  -8  -4  454.19    1.99   0
   0  -8  -2  377.24    2.33   0
   0  -7   0   30.44    1.17   0
   0  -5   2    0.98    0.90   0
   0  -3   3   41.11    0.90   0
   0  -2   3   40.75    0.70   0
  -8   7   7   63.23    1.10   0
  -8   8   3    4.12    1.76   0
  -7   5  -6    2.31    2.32   0
  -7   6  -4    1.96    2.20   0
  -6   0 -11  126.96    3.18   0
  -6   0  10    1.90    1.85   0
  -6   1 -10    1.75    1.72   0
  -6   2  -9    1.56    1.72   0
  -6   3  -8    4.40    2.26   0
  -6   5  -5    1.73    1.97   0
  -6   6  -3   13.81    1.76   0
  -5  -3   9   22.23    2.48   0
  -5   3  -7   87.27    2.23   0
  -5   5  -4  107.56    2.14   0
  -4  -8 -13    4.80    1.31   0
  -4  -6   7    1.29    2.57   0
  -4  -4 -12  100.68    2.23   0
  -4   3  -6  234.97    2.51   0
  -3  -9   4    4.15    1.85   0
  -3  -1  -9  173.75    2.07   0
  -3   2  -6   20.22    1.30   0
  -3   5   1    1.44    0.63   0
  -3   5   2   29.91    0.69   0
  -3   5   3  802.50    2.05   0
  -2 -12  -6   66.35    1.90   0
  -2 -12  -4    1.45    1.89   0
  -2 -12  -3  164.01    2.66   0
  -2 -10   1    4.13    1.99   0
  -2  -6   5    0.50    1.63   0
  -2  -5 -10    3.15    0.82   0
  -2  -4   6  369.53    3.07   0
  -1 -10  -2   55.05    1.76   0
  -1  -3   5   18.32    1.09   0
  -1  -1   5 1482.74    3.50   0
   0  -8  -3   26.61    0.93   0
   0  -7  -5    6.56    0.51   0
  -9   8   0    4.02    2.18   0
  -9   8   5    3.13    1.56   0
  -8   6  -5   77.29    3.16   0
  -8   7  -3   -0.61    2.47   0
  -8   8   1   75.21    2.39   0
  -8   8   2    3.27    1.78   0
  -8   8   4    2.59    1.53   0
  -7   2 -10   31.20    3.28   0
  -7   2  10   91.32    1.98   0
  -7   3  -9    0.74    2.56   0
  -7   7  -2    3.77    2.02   0
  -6  -1 -12   38.68    2.88   0
  -6   4  -7   13.51    2.00   0
  -6   7   0   93.10    1.81   0
  -5  -5   8   54.92    2.99   0
  -5  -4 -13   15.02    2.13   0
  -5  -2   9    5.32    1.83   0
  -5   2   9  102.45    1.57   0
  -5   4  -6  510.70    3.89   0
  -5   6  -2   24.67    1.57   0
  -4  -7 -13   12.05    1.47   0
  -4  -2 -11   53.93    1.97   0
  -4   4   7  730.63    1.45   0
  -4   6   1   11.85    0.95   0
  -4   6   2    0.76    0.66   0
  -4   6   3    6.98    0.79   0
  -3 -11   1   36.23    3.01   0
  -3  -6   6    3.88    1.89   0
  -3  -4 -11    1.93    1.14   0
  -3  -4   7    1.59    1.68   0
  -3  -2 -10   47.98    1.38   0
  -3   4  -3   60.89    1.30   0
  -3   5   0   58.35    1.03   0
  -2 -12  -5   19.31    1.70   0
  -2 -11  -1   91.77    2.62   0
  -2  -9   2    3.02    2.16   0
  -2  -7   4   -0.70    1.70   0
  -2   0  -7  162.67    1.67   0
  -2   4   1   89.21    0.83   0
  -1 -10  -6    0.60    0.78   0
  -1 -10  -3   44.26    1.58   0
  -1  -9   0  349.12    3.04   0
  -1  -4  -8  182.91    1.16   0
  -1  -1  -6  216.12    1.35   0
  -1   0  -5  188.51    1.30   0
   0  -7  -1   -0.36    0.91   0
   0  -4   2 1633.09    3.91   0
   0  -3  -5  194.60    0.69   0
   0  -1  -3  799.85    1.37   0
   0  -1   2 2195.25    2.83   0
  -8   5   9   27.08    0.91   0
  -8   8   0   12.83    2.16   0
  -7   1  10    7.94    2.00   0
  -7   4  -8    4.82    2.67   0
  -6   7  -1    1.07    1.59   0
  -6   7   5   74.18    1.08   0
  -5  -2 -12   26.29    2.09   0
  -5  -1   9    1.90    1.58   0
  -5   1   9    3.94    1.35   0
  -4  -7   6    3.21    2.39   0
  -4  -3   8    3.62    1.70   0
  -4   4  -5  225.01    2.50   0
  -4   5  -3   15.31    1.40   0
  -4   6   0  376.29    2.39   0
  -3 -13  -7    7.17    2.01   0
  -3 -13  -5  183.50    3.14   0
  -3 -12  -1   60.23    2.72   0
  -3 -10   2  115.05    3.28   0
  -3  -8 -12    5.75    0.90   0
  -3  -7   5   21.33    2.19   0
  -3  -3   7   78.82    1.83   0
  -3   3  -5  182.63    1.79   0
  -2  -8   3   77.54    1.83   0
  -2  -3   6    2.37    1.24   0
  -2  -1  -8  267.72    1.99   0
  -2   1  -6   37.12    0.97   0
  -2   1   6  406.84    1.68   0
  -2   3  -3    3.76    0.81   0
  -2   4   0    6.23    0.66   0
  -2   4   2   10.98    0.45   0
  -1 -10  -5   54.94    1.29   0
  -1 -10  -4   13.66    1.21   0
  -1  -8  -8    2.93    0.36   0
  -1  -8   1   37.84    1.54   0
  -1  -7   2  157.28    2.13   0
  -1  -6   3   23.34    1.05   0
  -1  -2  -7    5.30    0.62   0
  -1   2  -2  272.31    1.32   0
   0  -7  -2   12.34    0.90   0
   0  -6   0   16.74    0.91   0
   0  -5   1   51.06    1.06   0
   0  -3   2  202.41    1.35   0
  -8   8  -1   -0.91    2.49   0
  -8   8   5   31.34    1.46   0
  -7   6  -5    1.34    2.35   0
  -7   7  -3   89.15    2.77   0
  -7   8   2   31.54    1.63   0
  -7   8   3    0.59    1.57   0
  -6  -3   9    0.82    2.67   0
  -6   5  -6   20.46    2.23   0
  -6   6  -4    2.77    1.95   0
  -5  -6   7   12.21    2.68   0
  -5  -4   8   30.67    2.27   0
  -5   0   9    2.71    1.34   0
  -5   1 -10    5.14    2.16   0
  -5   2  -9    1.19    2.20   0
  -5   3  -8   17.33    1.94   0
  -5   5  -5  210.13    2.83   0
  -5   6   6   16.44    0.46   0
  -5   7   2   10.13    1.15   0
  -4 -10   3    2.33    3.09   0
  -4  -9   4   12.96    2.80   0
  -4  -8   5   24.55    2.54   0
  -4  -6 -13   -1.41    1.56   0
  -4  -3 -12  107.07    2.38   0
  -4  -2   8   83.44    2.03   0
  -4   0 -10    1.37    1.65   0
  -4   1  -9   30.65    1.84   0
  -4   2  -8   20.32    1.83   0
  -4   2   8    1.89    0.72   0
  -4   6   4   51.37    0.87   0
  -3 -13  -6   54.43    2.22   0
  -3  -9   3   37.94    2.40   0
  -3  -8   4    5.00    1.56   0
  -3  -7 -12    6.32    0.97   0
  -3  -5   6   23.60    1.89   0
  -3   5  -1  122.90    1.50   0
  -2 -11  -8   40.79    1.18   0
  -2 -11  -2   22.82    1.82   0
  -2 -10   0   73.00    2.27   0
  -2  -5   5   27.65    1.22   0
  -2  -4 -10   -0.22    1.03   0
  -2  -2  -9  446.84    2.44   0
  -2   2  -5    9.19    0.93   0
  -1  -9  -7  229.58    1.37   0
  -1  -9  -1   17.26    1.38   0
  -1   1  -4  311.43    1.53   0
   0  -7  -4  679.54    2.09   0
   0  -7  -3  267.84    1.56   0
   0  -2   2  144.30    0.93   0
  -8   7  -4   -0.19    2.13   0
  -7   5  -7   12.12    2.14   0
  -7   8   0   30.63    2.13   0
  -7   8   1   61.19    1.88   0
  -6  -2   9    1.72    2.26   0
  -6   1 -11   22.51    2.85   0
  -6   2 -10    4.78    2.52   0
  -6   3  -9   20.69    2.73   0
  -6   3   9   27.09    1.10   0
  -6   7  -2   60.56    2.12   0
  -5  -3 -13    0.22    2.15   0
  -5   0 -11    0.68    2.08   0
  -5   6  -3   28.99    1.41   0
  -5   7   1    6.22    1.11   0
  -5   7   3    6.47    0.93   0
  -4  -1   8    5.95    1.35   0
  -4   1   8   62.38    1.29   0
  -4   3  -7  261.19    2.83   0
  -4   5  -4   13.46    1.39   0
  -4   6  -1  366.00    2.59   0
  -3 -12  -2    2.27    2.18   0
  -3 -11   0   14.32    2.18   0
  -3  -6 -12    0.01    1.14   0
  -3  -3 -11    6.18    1.27   0
  -3  -2   7  279.25    2.45   0
  -3   0  -9   42.14    1.62   0
  -3   1  -8   11.22    1.06   0
  -3   2  -7    1.64    1.31   0
  -3   4  -4    2.64    1.17   0
  -3   5   4    2.21    0.41   0
  -2 -11  -3   45.35    1.99   0
  -2  -9   1   64.38    2.08   0
  -2  -6   4   17.37    1.52   0
  -2  -1   6    2.02    0.90   0
  -2   4  -1 1970.96    4.04   0
  -1  -9  -2   81.81    1.60   0
  -1  -8   0   67.18    1.65   0
  -1  -3  -8   31.38    0.86   0
   0  -6  -1  312.44    1.75   0
   0  -4   1   17.90    0.75   0
  -8   8  -2   47.81    2.97   0
  -7   4   9   67.61    1.18   0
  -7   6  -6    3.73    2.62   0
  -7   8   4   26.46    1.28   0
  -6   4  -8   17.14    2.38   0
  -6   6  -5   27.89    2.52   0
  -5  -7   6    0.45    2.88   0
  -5  -3   8   -1.24    1.82   0
  -5  -1 -12    1.71    2.41   0
  -5   4  -7  118.29    2.28   0
  -5   7   0  130.69    1.89   0
  -4 -11   1    2.64    2.99   0
  -4  -6   6    0.01    1.64   0
  -4  -5 -13    1.02    1.58   0
  -4  -4   7    2.37    1.80   0
  -4  -1 -11    6.74    1.74   0
  -4   0   8    0.61    1.06   0
  -4   4  -6   31.84    1.80   0
  -3 -12  -9    0.27    1.33   0
  -3 -12  -3   81.22    2.57   0
  -3 -10   1   27.98    2.38   0
  -3  -9 -12    6.77    0.57   0
  -3  -6   5   10.69    1.75   0
  -3  -4   6   51.79    1.73   0
  -3  -1 -10  121.38    2.00   0
  -3  -1   7  296.25    2.34   0
  -3   0   7   35.66    1.05   0
  -3   1   7    8.73    0.70   0
  -3   3  -6  185.30    2.23   0
  -3   5  -2   27.47    1.26   0
  -2 -11  -7    3.31    1.22   0
  -2 -11  -4    8.67    1.64   0
  -2 -10  -1   12.35    1.70   0
  -2  -8   2    5.88    1.28   0
  -2  -7   3   92.49    1.69   0
  -2   3  -4  134.39    1.51   0
  -1  -7   1    5.06    1.19   0
  -1  -6   2    3.26    1.15   0
  -1  -2   4    8.99    0.76   0
  -1   0   4  856.01    2.09   0
  -1   2  -3  139.69    1.18   0
   0  -6  -5  165.06    0.74   0
   0  -5   0   76.21    1.01   0
  -7   7  -4  116.48    2.88   0
  -7   8  -1   18.07    2.29   0
  -6  -4   8   69.67    2.99   0
  -6  -1   9    7.24    1.83   0
  -6   2   9   18.29    1.42   0
  -6   5  -7   13.66    2.55   0
  -6   7  -3    4.42    2.09   0
  -5  -9   4    9.78    2.98   0
  -5  -8   5    3.61    2.57   0
  -5  -5   7    9.04    2.46   0
  -5   5  -6   34.65    2.18   0
  -5   6  -4   -0.25    1.82   0
  -5   7  -1    9.67    1.49   0
  -5   7   4  495.86    2.22   0
  -4 -12  -1   20.90    2.92   0
  -4 -10   2    2.88    2.77   0
  -4  -9   3   52.81    2.56   0
  -4  -8   4    0.40    1.96   0
  -4  -7   5   18.42    2.18   0
  -4  -2 -12   40.26    2.13   0
  -4   6  -2  165.75    2.04   0
  -3 -11  -1   63.23    2.38   0
  -3  -9   2  212.50    3.19   0
  -3  -8   3   85.02    2.35   0
  -3  -7   4    1.28    1.61   0
  -3  -5 -12    2.19    1.17   0
  -2 -11  -6   28.87    1.59   0
  -2 -11  -5   12.65    1.34   0
  -2 -10  -9  166.82    1.18   0
  -2  -3 -10   18.90    1.08   0
  -2   0  -8  267.71    2.26   0
  -2   1  -7  292.81    2.35   0
  -2   4  -2  491.81    2.32   0
  -1  -9  -6    0.62    0.77   0
  -1  -9  -3  244.31    2.04   0
  -1  -8  -1  228.33    2.10   0
  -1  -1  -7    5.98    0.76   0
  -1  -1   4  359.35    1.68   0
  -1   0  -6    1.96    0.74   0
   0  -6  -2    3.30    0.61   0
   0  -3   1  430.36    1.67   0
   0  -1   1 1955.45    2.21   0
   0   0  -2  118.12    0.61   0
  -7  -2   9    1.78    2.40   0
  -7   8  -2   28.35    2.46   0
  -7   8   5   39.22    1.34   0
  -6   0   9    3.51    1.68   0
  -6   1   9   15.57    1.43   0
  -6   8   0   19.36    1.75   0
  -6   8   1   89.34    1.97   0
  -6   8   2   92.45    1.76   0
  -6   8   3    1.65    1.34   0
  -5  -2   8   10.93    1.80   0
  -5   1 -11   29.68    2.35   0
  -5   2 -10   23.06    2.61   0
  -5   3  -9    5.60    2.40   0
  -5   7  -2   12.02    1.58   0
  -4  -5   6   -1.26    1.86   0
  -4  -4 -13  114.44    2.44   0
  -4   1 -10   13.26    2.03   0
  -4   2  -9   23.81    2.15   0
  -4   5  -5   26.56    1.78   0
  -3 -12  -4    0.60    1.89   0
  -3  -2 -11   96.80    2.01   0
  -3   4  -5   -0.22    1.23   0
  -3   5  -3   23.54    1.35   0
  -2 -10  -2    5.14    1.60   0
  -2  -9   0   41.23    1.77   0
  -2  -5   4  312.81    2.32   0
  -2  -1  -9    0.95    1.10   0
  -2   2  -6   65.49    1.25   0
  -1  -9  -5   22.32    1.06   0
  -1  -9  -4   13.15    1.00   0
  -1   1  -5   68.10    0.91   0
  -1   3   0 1496.18    2.62   0
   0  -6  -4    7.06    0.51   0
   0  -6  -3    8.46    0.54   0
   0  -5  -1   56.58    0.83   0
   0  -4   0  468.89    1.74   0
   0  -2  -5  649.68    1.57   0
   0  -1  -4   34.53    0.48   0
  -8   8   6   83.86    1.43   0
  -8   9   1    1.93    2.12   0
  -8   9   2   -0.01    1.98   0
  -7  -1   9   -0.05    2.13   0
  -7   7  -5  105.56    3.69   0
  -6  -3   8   15.76    2.16   0
  -6   3 -10    1.89    2.86   0
  -6   4  -9   18.94    3.15   0
  -6   6  -6    0.00    2.61   0
  -6   7  -4   27.90    2.58   0
  -6   7   6  421.94    1.61   0
  -6   8  -1    3.59    1.77   0
  -5  -6   6   -0.38    2.48   0
  -5  -4   7    0.81    1.86   0
  -5   0 -12   51.35    2.71   0
  -5   3   8    5.77    0.79   0
  -5   4  -8    1.62    2.26   0
  -5   6  -5   13.11    1.90   0
  -4 -12  -2   36.46    2.79   0
  -4 -11   0    3.29    2.60   0
  -4   0 -11   -0.02    2.00   0
  -4   4  -7   62.71    2.08   0
  -4   6  -3    5.71    1.48   0
  -3 -12  -8   46.86    1.69   0
  -3 -12  -7   12.04    1.69   0
  -3 -12  -6    1.78    1.85   0
  -3 -12  -5   85.17    2.20   0
  -3 -11  -2    1.64    2.04   0
  -3 -10   0   -1.13    2.03   0
  -3  -5   5  259.78    2.49   0
  -3  -4 -12   70.33    1.78   0
  -3  -3   6  112.78    1.57   0
  -3   1  -9   60.59    2.00   0
  -3   2  -8    7.87    1.67   0
  -3   3   6   23.81    0.47   0
  -2  -8   1  437.56    3.27   0
  -2  -7   2  275.88    2.65   0
  -2  -6 -11   29.77    0.95   0
  -2  -6   3    2.13    1.15   0
  -2   3  -5    1.91    1.12   0
  -2   4  -3   16.19    1.04   0
  -1  -7   0  149.56    1.78   0
  -1  -6  -9    1.42    0.42   0
  -1  -5  -9  159.24    1.05   0
  -1  -2  -8   79.44    1.07   0
  -1   3  -1  334.72    1.49   0
  -8   9   3   -0.47    1.80   0
  -7   8  -3    1.69    2.61   0
  -6  -5   7   -1.74    2.31   0
  -6   5  -8   23.63    2.93   0
  -6   8   4   97.14    1.60   0
  -5 -10   2   20.30    2.78   0
  -5  -7   5   10.34    2.59   0
  -5   5  -7   10.37    2.26   0
  -5   7  -3   15.46    1.95   0
  -4 -10   1    3.47    2.50   0
  -4  -6   5  469.83    3.95   0
  -4  -3 -13   38.99    2.24   0
  -4  -2   7   73.16    1.74   0
  -4   7   0  176.96    1.99   0
  -4   7   1  213.50    1.98   0
  -4   7   2  335.50    2.11   0
  -3  -9   1   38.13    2.08   0
  -3  -6   4  104.66    2.09   0
  -3  -2   6   79.75    1.49   0
  -3   0 -10   -0.46    1.48   0
  -3   3  -7    0.28    1.18   0
  -3   6   0  585.47    2.76   0
  -3   6   1    7.39    0.85   0
  -3   6   2    4.48    0.77   0
  -2 -10  -3    9.33    1.44   0
  -2  -9  -1  351.42    2.98   0
  -2  -7 -11    9.84    0.68   0
  -2  -5 -11    1.77    0.93   0
  -2  -2 -10   19.03    1.22   0
  -1  -8  -2  354.57    2.34   0
  -1  -4  -9  314.19    1.66   0
  -1  -3   3   62.04    1.06   0
  -1   3  -2 1377.51    3.22   0
  -1   3   1  295.27    1.02   0
   0   0  -3 1586.37    2.43   0
  -8   4   9    0.53    1.22   0
  -8   9   4   74.98    2.12   0
  -7   0   9    2.40    1.76   0
  -7   1   9   20.49    1.73   0
  -7   2   9   16.98    1.61   0
  -7   9   1    7.40    2.06   0
  -6  -2   8    5.51    1.80   0
  -6   7  -5    2.14    2.43   0
  -6   8  -2   26.26    2.17   0
  -5  -9   3   10.21    2.76   0
  -5  -8   4    1.56    2.24   0
  -5   0   8   67.38    1.59   0
  -5   1   8    9.36    1.29   0
  -5   2   8   18.99    1.08   0
  -5   7   5   76.32    0.98   0
  -4 -12  -3   26.37    2.47   0
  -4 -11  -1    8.25    2.08   0
  -4  -9   2    2.47    2.17   0
  -4  -8   3    1.00    1.99   0
  -4  -7   4   74.71    2.34   0
  -4  -4   6   15.51    1.77   0
  -4  -1 -12    3.25    2.03   0
  -4  -1   7   74.68    1.69   0
  -4   5  -6    1.56    1.70   0
  -4   6  -4    2.87    1.73   0
  -4   6   5    6.37    0.49   0
  -4   7  -1   38.73    1.57   0
  -3 -11 -10   38.43    1.06   0
  -3 -11  -3    2.56    1.86   0
  -3 -10  -1  128.13    2.34   0
  -3  -8   2    2.80    1.23   0
  -3  -7   3   20.06    1.33   0
  -3  -3 -12  152.30    2.31   0
  -3  -1 -11   48.27    1.99   0
  -3   4  -6   95.98    2.04   0
  -3   6  -1   -0.79    1.14   0
  -2  -4 -11   36.64    1.34   0
  -2   0  -9  267.95    2.44   0
  -2   2  -7    4.52    1.31   0
  -2   4  -4    0.28    1.08   0
  -2   5   0  367.86    1.89   0
  -2   5   1  307.41    1.54   0
  -1   0  -7   15.01    1.01   0
  -1   1  -6    0.05    0.89   0
   0  -5  -2    0.55    0.48   0
   0  -3  -6    0.53    0.43   0
   0  -3   0  308.63    1.24   0
  -7  -5   7    9.02    3.00   0
  -7  -3   8    0.33    2.46   0
  -7   9   0    8.37    2.30   0
  -7   9   2   22.47    1.91   0
  -7   9   3    4.78    1.72   0
  -6  -6   6   38.05    2.64   0
  -6  -4   7    2.02    1.94   0
  -6   6  -7    0.56    2.74   0
  -6   8  -3    1.85    2.06   0
  -5 -11   0   13.79    2.75   0
  -5  -5   6    3.25    1.97   0
  -5  -3   7    6.77    1.68   0
  -5   2 -11    2.30    2.82   0
  -5   3 -10    1.80    2.80   0
  -5   4  -9  126.85    3.52   0
  -5   6  -6    0.59    2.37   0
  -5   7  -4   55.88    2.55   0
  -5   8   0   12.01    1.61   0
  -5   8   1  212.98    2.31   0
  -5   8   2  138.17    1.91   0
  -4   1 -11   24.78    2.25   0
  -4   2 -10    4.77    2.21   0
  -4   3  -9    0.71    2.29   0
  -4   7  -2   63.62    1.84   0
  -4   7   3   -0.30    0.86   0
  -3  -1   6 1048.80    3.60   0
  -3   6  -2  142.22    1.92   0
  -2 -10  -8    7.88    0.83   0
  -2 -10  -4    0.12    1.20   0
  -2  -8   0  439.02    3.01   0
  -2   0   5  633.43    2.13   0
  -2   1   5  400.35    1.49   0
  -2   3  -6    0.63    1.32   0
  -2   5  -1    9.64    0.87   0
  -1  -8  -7  341.23    1.39   0
  -1  -8  -3  521.85    2.51   0
  -1  -7  -1  242.58    1.89   0
  -1  -4   2   15.95    0.84   0
  -1  -3  -9   69.96    1.15   0
  -1  -2   3  192.73    1.31   0
  -1  -1  -8   15.44    0.96   0
  -1   2  -5   98.60    1.36   0
  -1   3  -3  308.48    1.83   0
   0  -4  -1  319.83    1.30   0
   0  -1  -5   72.47    0.78   0
  -8   0   9   49.69    2.46   0
  -7   9  -1    1.74    2.62   0
  -6  -8   4   80.76    3.13   0
  -6  -7   5    0.10    2.74   0
  -6  -1   8    1.41    1.62   0
  -6   4   8    5.64    0.75   0
  -5 -12  -2    0.50    2.81   0
  -5  -6   5   78.06    2.48   0
  -5   5  -8   33.78    2.86   0
  -5   8  -1    2.83    1.70   0
  -5   8   3  292.01    2.26   0
  -4 -12  -4    6.08    2.20   0
  -4 -10   0   -1.49    2.29   0
  -4  -5   5    8.51    1.79   0
  -4  -3   6   -0.06    1.29   0
  -4  -2 -13    0.25    2.27   0
  -4   0   7    7.03    0.97   0
  -4   1   7    5.19    0.88   0
  -4   4  -8  119.74    2.41   0
  -4   6  -5    5.87    1.89   0
  -3 -11  -4    2.46    1.65   0
  -3  -9   0    1.50    1.69   0
  -3  -5   4    1.28    1.29   0
  -3  -2 -12    0.81    1.78   0
  -3   1 -10    7.30    1.83   0
  -3   2  -9    3.71    1.70   0
  -3   3  -8    0.93    1.77   0
  -3   5  -5  126.05    2.24   0
  -3   6   3    6.46    0.59   0
  -2 -10  -7   -0.27    0.98   0
  -2 -10  -6   -0.46    1.18   0
  -2 -10  -5   21.55    1.25   0
  -2  -9  -2   21.19    1.48   0
  -2  -7   1   39.84    1.46   0
  -2  -3 -11  215.80    2.28   0
  -2  -1 -10  145.02    2.02   0
  -2   5  -2    4.91    1.03   0
  -2   5   2  158.25    1.12   0
  -1  -8  -4  440.01    2.16   0
  -1  -6   0   28.27    1.03   0
  -1  -5   1  111.95    1.33   0
   0  -5  -5  508.31    0.87   0
   0  -5  -3    3.42    0.45   0
   0   0  -4  765.90    2.02   0
  -8   1   9    5.10    1.88   0
  -8   2   9   -0.80    1.66   0
  -8   6   8   26.16    0.78   0
  -8   9   5   29.62    1.70   0
  -7  -6   6   29.12    3.14   0
  -7  -2   8    9.55    2.16   0
  -7   9   4   10.57    1.52   0
  -6  -9   3  106.58    2.88   0
  -6   7  -6    0.21    2.79   0
  -6   8  -4   90.78    3.39   0
  -6   8   5   13.38    0.97   0
  -5 -10   1    2.20    2.42   0
  -5  -9   2    3.53    2.26   0
  -5  -7   4   54.68    2.43   0
  -5  -2   7    1.12    1.51   0
  -5   7  -5    3.92    2.44   0
  -5   8  -2    7.81    1.89   0
  -4 -11  -2    1.20    2.15   0
  -4  -9   1   -0.23    1.96   0
  -4  -6   4    0.89    1.66   0
  -4   0 -12   21.32    2.37   0
  -4   5  -7   98.79    2.64   0
  -4   7  -3    3.90    1.82   0
  -3 -10  -2    0.82    1.69   0
  -3  -8   1   67.75    2.07   0
  -3  -7 -13   53.31    1.35   0
  -3  -6   3   19.39    1.51   0
  -3  -5 -13   43.15    1.76   0
  -3  -3   5  107.49    1.74   0
  -3   0 -11    5.51    2.08   0
  -3   6  -3   63.26    1.46   0
  -2   4  -5   69.02    1.59   0
  -2   5  -3   34.06    1.36   0
  -1  -8  -6  124.67    1.11   0
  -1  -8  -5    7.36    0.81   0
  -1  -2  -9   41.06    1.15   0
  -1  -1   3 1302.03    2.71   0
  -1   3  -4    0.26    0.90   0
   0  -5  -4   26.99    0.46   0
   0  -2  -6  158.24    0.99   0
   0  -2   0   28.32    0.42   0
   0   1  -2 2145.32    2.88   0
  -7  -7   5    1.31    3.05   0
  -7  -4   7    3.79    2.50   0
  -7   8   6    1.66    0.81   0
  -6  -5   6    4.54    2.20   0
  -6  -3   7    0.56    1.82   0
  -6   9  -1    1.63    2.15   0
  -6   9   0    9.42    2.07   0
  -6   9   1   54.09    1.88   0
  -6   9   2    6.67    1.56   0
  -5 -12  -3    1.65    2.34   0
  -5 -11  -1    2.77    2.62   0
  -5  -8   3   65.54    2.41   0
  -5  -4   6   13.46    1.69   0
  -5   6  -7    0.35    2.43   0
  -5   8  -3   25.63    2.21   0
  -4 -12  -5    3.30    1.97   0
  -4  -8   2  174.16    2.77   0
  -4  -7   3   13.96    1.73   0
  -3 -11  -9   54.27    1.34   0
  -3 -11  -5   13.58    1.49   0
  -3  -7   2    6.96    1.08   0
  -3  -4 -13    0.68    1.86   0
  -3   5  -6   11.64    1.71   0
  -3   6  -4   17.23    1.68   0
  -2  -9  -3   29.67    1.36   0
  -2  -8  -1  282.18    2.43   0
  -2  -2 -11   34.49    1.67   0
  -2   1  -9   75.38    1.92   0
  -2   2  -8   -0.35    1.38   0
  -2   3  -7  105.42    2.11   0
  -1  -7  -2  494.78    2.27   0
  -1  -3   2   22.62    0.79   0
  -1   0  -8  360.84    2.47   0
  -1   0   3 2388.80    2.95   0
  -1   1  -7   16.91    1.26   0
  -1   2  -6   56.69    1.44   0
  -1   4  -1   40.99    0.88   0
   0   1  -3  597.68    1.84   0
   0   1  -1 2075.49    2.35   0
  -8  -2   8    6.29    2.56   0
  -7  -1   8   18.78    1.82   0
  -7   5   8   24.99    0.85   0
  -6  -6   5   12.34    2.40   0
  -6   1   8    2.53    1.18   0
  -6   2   8   19.76    1.23   0
  -6   9  -2   39.64    2.60   0
  -6   9   3   37.55    1.63   0
  -5  -1   7  186.42    2.09   0
  -5   8   4  185.58    1.66   0
  -4 -12  -6   60.70    2.14   0
  -4 -11  -3   24.44    2.05   0
  -4 -10  -1    9.68    2.08   0
  -4  -4   5   42.57    1.70   0
  -4  -2   6    0.85    1.22   0
  -4   2 -11    1.06    2.63   0
  -4   3 -10    2.70    2.06   0
  -4   4  -9  220.86    3.93   0
  -4   6  -6   47.12    1.97   0
  -4   7  -4   19.36    2.05   0
  -3 -11  -8    7.31    1.28   0
  -3 -11  -7   -0.25    1.50   0
  -3 -11  -6   17.20    1.45   0
  -3 -10 -11   11.00    0.74   0
  -3  -9  -1   61.16    1.95   0
  -3  -1 -12   18.60    2.09   0
  -3   2 -10    1.87    1.89   0
  -3   7  -1  252.25    2.38   0
  -3   7   0  168.72    1.95   0
  -3   7   1  309.15    2.29   0
  -2  -7   0  143.65    1.85   0
  -2  -2   4  498.79    2.21   0
  -2   0 -10   39.47    1.80   0
  -2   4  -6   66.59    1.87   0
  -2   5  -4   75.74    1.73   0
  -1  -6  -1   81.95    1.11   0
  -1   3  -5   20.69    1.09   0
  -1   4  -2  510.08    2.29   0
  -1   4   0  606.51    2.00   0
   0  -4  -2  529.36    1.39   0
   0  -3  -1   34.15    0.45   0
   0  -1  -6  339.60    1.60   0
   0   0  -5  151.91    1.16   0
  -7  -5   6    0.41    2.60   0
  -6 -10   1   47.08    2.90   0
  -6  -9   2    4.24    2.39   0
  -6  -7   4   22.42    2.46   0
  -5 -10   0   24.81    2.63   0
  -5  -5   5  230.54    2.87   0
  -5   7  -6    2.12    2.10   0
  -5   8  -4    3.34    2.71   0
  -4 -12  -9    4.33    1.70   0
  -4 -12  -8    1.01    1.78   0
  -4 -12  -7   10.99    1.86   0
  -4   5  -8  154.95    3.32   0
  -4   8  -1   70.45    2.09   0
  -4   8   0    4.54    1.28   0
  -4   8   1    3.43    1.17   0
  -3 -10  -3   28.37    1.57   0
  -3  -8 -13   55.58    1.04   0
  -3  -3 -13   25.57    2.00   0
  -3  -2   5    3.70    0.95   0
  -3   1 -11   38.99    2.42   0
  -3   4  -8   49.51    2.40   0
  -3   6  -5    5.76    1.68   0
  -3   7  -2   41.41    1.75   0
  -2  -9  -4    0.84    1.07   0
  -2  -6   1   86.57    1.49   0
  -2  -5 -12   13.37    1.18   0
  -2   6  -1  203.27    1.97   0
  -2   6   0    1.69    0.94   0
  -1  -7  -3    1.10    0.72   0
  -1  -5   0   38.69    0.90   0
  -1  -4 -10    6.73    0.91   0
  -1  -4   1  400.62    1.87   0
  -1  -1  -9  731.69    3.31   0
  -1   4  -3  207.62    1.76   0
   0  -3  -7  188.67    1.06   0
   0   1  -4  287.71    1.51   0
  -8  -1   8   15.92    2.03   0
  -7  -3   7   16.68    2.10   0
  -7   0   8   63.39    2.02   0
  -7   9   5    4.56    1.30   0
  -7  10   1   20.08    2.39   0
  -7  10   2    0.38    2.33   0
  -6 -11  -1    0.43    2.61   0
  -6  -8   3   36.77    2.13   0
  -6  -4   6    1.96    1.94   0
  -6  -2   7   12.79    1.64   0
  -6   9  -3    5.91    2.66   0
  -5 -12  -4   14.03    2.29   0
  -5 -11  -2    7.23    2.37   0
  -5  -9   1    4.24    2.24   0
  -5  -6   4    9.84    1.92   0
  -5  -3   6  101.01    2.10   0
  -5   0   7   10.24    1.14   0
  -5   9   0   -1.00    1.90   0
  -5   9   1    0.90    1.56   0
  -4  -9   0    4.92    1.83   0
  -4  -5   4  396.33    3.14   0
  -4  -1   6   21.00    1.09   0
  -4   6  -7   -0.27    2.41   0
  -4   7  -5    1.41    2.10   0
  -4   8  -2   30.42    1.95   0
  -4   8   2   12.95    1.15   0
  -3  -8   0    7.25    1.33   0
  -3   0 -12   -0.93    2.43   0
  -3   5  -7   92.82    2.54   0
  -3   7  -3    3.87    1.66   0
  -3   7   2   -1.13    0.80   0
  -2  -8  -2  214.92    2.08   0
  -2  -6 -12    0.93    0.90   0
  -2  -4 -12   -0.48    1.25   0
  -2  -1 -11  145.20    2.26   0
  -2  -1   4  886.03    2.59   0
  -2   2  -9  100.18    2.30   0
  -2   3  -8    0.86    1.78   0
  -2   5  -5   21.18    1.56   0
  -2   5   3  184.58    0.95   0
  -2   6  -2    4.27    1.19   0
  -2   6   1    0.82    0.74   0
  -1  -5 -10   78.55    0.97   0
  -1  -3 -10    7.45    0.99   0
  -1   1  -8  177.60    2.17   0
  -1   2  -7  109.26    1.86   0
  -1   4  -4   90.01    1.50   0
  -1   4   1  227.86    1.15   0
   0  -2  -7   94.01    1.02   0
  -8  -5   6    2.63    2.81   0
  -7  -6   5    1.89    2.39   0
  -6   9   4   21.53    1.42   0
  -5  -8   2   34.44    1.65   0
  -5  -7   3   95.14    2.03   0
  -5   8  -5   25.75    3.16   0
  -5   9  -2    0.57    2.08   0
  -5   9  -1    2.07    1.98   0
  -5   9   2    2.04    1.30   0
  -4 -11  -4   91.78    2.38   0
  -4 -10  -2   14.75    1.84   0
  -4  -8   1   51.23    1.87   0
  -4  -7   2    0.58    1.55   0
  -4  -6   3  218.71    2.65   0
  -4  -3   5    1.29    1.27   0
  -4   4 -10    7.05    3.22   0
  -4   8  -3   53.04    2.44   0
  -3 -10  -4   11.27    1.37   0
  -3  -9  -2   48.21    1.72   0
  -3  -7   1   15.19    1.08   0
  -3  -2 -13    9.58    2.08   0
  -2  -9  -9   27.64    0.72   0
  -2  -9  -5   13.99    1.14   0
  -2  -3 -12    1.49    1.38   0
  -2  -3   3    1.18    0.82   0
  -2   1 -10   15.58    1.67   0
  -1  -2   2    3.02    0.41   0
  -1   0  -9  109.03    1.79   0
   0  -4  -7  564.17    1.32   0
   0   0  -6   10.16    0.73   0
   0   1  -5  110.50    1.19   0
   0   2  -2  146.14    0.97   0
  -8  -6   5   20.89    2.87   0
  -8  -3   7    2.99    2.29   0
  -8   0   8   26.50    2.03   0
  -7  -9   2   49.22    3.00   0
  -7  -8   3   34.01    2.85   0
  -7  -7   4   61.40    2.52   0
  -7  -4   6   27.02    2.28   0
  -7  -2   7  124.40    2.46   0
  -7   1   8   11.38    1.43   0
  -7   4   8    3.03    0.92   0
  -7  10   3    4.98    1.90   0
  -6 -10   0    1.72    2.74   0
  -6  -5   5    6.23    2.00   0
  -6  -1   7    1.32    1.46   0
  -5 -12  -5   12.60    2.36   0
  -5 -10  -1   11.42    2.29   0
  -5  -2   6    7.88    1.30   0
  -5   1   7    6.36    0.97   0
  -5   9  -3    0.74    2.34   0
  -4   5  -9    9.45    2.89   0
  -4   7  -6   21.16    2.76   0
  -4   8  -4    6.57    2.25   0
  -4   8   3  148.49    1.66   0
  -3   2 -11    0.50    2.53   0
  -3   3 -10   10.55    2.39   0
  -3   4  -9    9.22    2.48   0
  -3   6  -6    2.28    1.48   0
  -3   7  -4   34.32    2.17   0
  -2  -7  -1   48.58    1.36   0
  -2  -2 -12    0.39    1.77   0
  -2   0 -11   20.08    2.02   0
  -2   5  -6   46.12    1.98   0
  -2   6  -4    7.83    1.51   0
  -1  -7  -4  213.94    1.37   0
  -1  -6  -2  411.77    1.88   0
  -1   4  -5   10.36    1.24   0
  -1   5  -1   77.78    1.25   0
   0  -4  -3  220.96    0.79   0
   0  -1  -7    4.00    0.72   0
   0   2  -4   91.02    1.14   0
   0   2  -1  236.10    1.07   0
  -8  -7   4   -0.14    2.87   0
  -7   2   8   14.26    1.37   0
  -6 -12  -4    8.75    2.48   0
  -6 -11  -2    8.56    2.40   0
  -6  -9   1   72.42    2.83   0
  -6  -6   4   19.17    2.14   0
  -6  -3   6   10.09    1.80   0
  -6  10  -1   15.93    2.99   0
  -6  10   0   29.03    2.42   0
  -6  10   1    1.18    2.08   0
  -5 -12  -6   69.84    2.61   0
  -5 -11  -3   21.91    2.31   0
  -5   2   7   35.50    1.03   0
  -5   9   3  142.16    1.95   0
  -4 -11  -5    1.34    1.62   0
  -4  -9  -1   50.25    1.99   0
  -4   0   6   31.49    1.04   0
  -4   6  -8  119.92    3.66   0
  -3 -10  -5    7.69    1.29   0
  -3  -8  -1   34.52    1.45   0
  -3  -1 -13   21.43    2.50   0
  -3   1 -12   16.96    2.75   0
  -3   5  -8    8.26    1.79   0
  -3   7   3   13.88    0.75   0
  -2  -9  -8   35.85    0.92   0
  -2  -9  -6   35.48    1.07   0
  -2  -8  -3    4.09    0.99   0
  -2  -6   0  303.44    2.12   0
  -2  -5   1  616.43    2.68   0
  -2   0   4 4916.17    5.15   0
  -2   3  -9    7.92    2.20   0
  -2   6   2    4.24    0.62   0
  -1  -6 -10    0.14    0.52   0
  -1  -3   1   53.49    0.80   0
  -1  -1 -10   27.55    1.36   0
  -1   2  -8  182.18    2.44   0
  -1   3  -7   20.28    1.53   0
  -1   5  -3   98.97    1.65   0
  -1   5  -2  314.58    2.03   0
  -1   5   0  130.03    1.26   0
   0   0  -7  180.24    1.61   0
   0   1  -6  263.10    1.91   0
  -9   0   8    6.64    2.24   0
  -8  -4   6   -0.62    2.51   0
  -8  -2   7   11.29    2.18   0
  -8   1   8   34.48    1.85   0
  -7  -5   5   -0.23    2.38   0
  -7  10   4    1.82    1.67   0
  -6  -8   2   37.01    2.25   0
  -6  -7   3  173.08    2.59   0
  -6   0   7    1.32    1.32   0
  -6  10   2    0.30    1.83   0
  -5  -9   0   18.22    2.04   0
  -5  -5   4    6.86    1.63   0
  -5   8   5   39.53    0.97   0
  -5   9  -4   42.40    3.38   0
  -4 -10  -3    2.45    1.65   0
  -4  -4   4   63.33    1.36   0
  -4   7  -7   18.42    3.10   0
  -4   8  -5   10.90    2.84   0
  -4   9  -1   42.02    2.17   0
  -4   9   0    3.52    1.81   0
  -3  -9  -3  114.64    1.90   0
  -3   0   5   26.84    0.79   0
  -3   6  -7    0.77    2.39   0
  -3   7  -5   66.85    2.44   0
  -3   8  -2    0.48    1.72   0
  -3   8  -1  142.05    2.29   0
  -3   8   0  599.57    3.53   0
  -3   8   1   63.64    1.46   0
  -2  -9  -7   73.64    1.17   0
  -2  -7 -12    0.69    0.72   0
  -2  -1 -12    2.81    1.79   0
  -2   1 -11   19.60    2.16   0
  -2   2 -10    5.79    1.53   0
  -2   4  -8   55.83    2.35   0
  -2   6  -5   13.80    1.77   0
  -2   7  -1    8.35    1.24   0
  -1  -7  -8   73.45    0.52   0
  -1  -7  -5   40.81    0.83   0
  -1  -5  -1  409.13    1.80   0
  -1  -4   0    2.65    0.68   0
  -1   1  -9  101.30    1.95   0
  -1   4  -6   45.03    1.73   0
  -1   5  -4  186.37    2.09   0
   0  -3  -8  313.38    1.58   0
   0  -2  -8    1.14    0.68   0
   0   1   0   15.82    0.19   0
   0   2  -5  115.17    1.44   0
   0   3  -3   36.75    0.94   0
   0   3  -2  204.95    1.40   0
  -8   5   8    2.45    0.90   0
  -7 -10   0    3.38    2.27   0
  -7  -6   4   49.18    2.50   0
  -7  -1   7    8.24    1.77   0
  -6 -10  -1   35.67    2.54   0
  -6  -4   5    4.87    1.73   0
  -6  10   3    8.78    1.81   0
  -5 -12  -7   40.18    2.20   0
  -5 -11  -4    0.30    2.07   0
  -5 -10  -2   26.00    2.00   0
  -5  -8   1    5.69    1.32   0
  -5  -7   2   76.13    2.10   0
  -5  -6   3   21.40    1.64   0
  -5  -1   6   17.94    1.23   0
  -4 -11 -11   28.72    1.29   0
  -4 -11  -6    4.11    1.57   0
  -4  -8   0   18.37    1.61   0
  -4  -7   1    0.07    1.39   0
  -4  -5   3  177.21    2.13   0
  -4   1   6   16.28    0.74   0
  -4   9  -2    1.50    2.13   0
  -4   9   1    8.44    1.56   0
  -3 -10 -10   49.85    1.04   0
  -3 -10  -6   68.50    1.53   0
  -3  -7   0    3.45    1.17   0
  -3  -6   1   24.29    1.32   0
  -3   3 -11   38.10    3.16   0
  -3   4 -10    6.50    3.04   0
  -3   5  -9   12.97    2.76   0
  -3   8  -3   86.61    2.55   0
  -2  -2   3    2.13    0.52   0
  -2   1   4 1359.58    2.34   0
  -2   5  -7   13.18    1.60   0
  -2   7  -3   21.05    1.72   0
  -2   7  -2    3.19    1.29   0
  -2   7   0  154.86    1.84   0
  -1  -4 -11    7.96    1.08   0
  -1  -3 -11  155.37    1.91   0
  -1  -1   2 6382.99    5.03   0
  -1   0 -10    1.83    1.47   0
  -1   4   2   22.41    0.48   0
  -1   5   1  389.66    1.72   0
   0  -2  -1  811.57    1.18   0
   0  -1  -8    9.17    0.87   0
   0   3  -4    0.01    0.94   0
  -9  -2   7    1.17    2.70   0
  -9   1   8   52.05    2.25   0
  -8  -5   5   32.55    2.89   0
  -8   2   8    1.46    1.43   0
  -7 -11  -2   46.03    3.20   0
  -7  -9   1    2.31    2.01   0
  -7  -8   2   25.48    2.66   0
  -7  -7   3   24.73    2.58   0
  -7  -3   6   32.08    1.57   0
  -6 -12  -5    0.01    2.42   0
  -6 -11  -3   33.28    2.48   0
  -6  -2   6   28.87    1.66   0
  -6   8   6   26.54    0.79   0
  -6   9   5   12.20    1.09   0
  -5 -12  -8   21.43    2.03   0
  -5  -3   5  320.65    2.46   0
  -5   9   4   83.42    1.58   0
  -5  10  -2   41.87    2.80   0
  -5  10  -1   37.16    2.72   0
  -5  10   0   29.76    2.39   0
  -5  10   1   42.29    2.14   0
  -4 -11  -7   64.54    1.78   0
  -4  -6   2   20.71    1.16   0
  -4   7   5   77.50    0.82   0
  -4   8  -6   12.14    3.33   0
  -4   8   4   27.75    1.04   0
  -4   9  -3   85.26    3.07   0
  -4   9   2    6.63    1.29   0
  -3 -10  -7   26.71    1.32   0
  -3   1   5    5.26    0.64   0
  -3   6  -8   -0.84    2.91   0
  -3   7  -6   -2.11    1.96   0
  -3   8  -4   15.86    2.44   0
  -3   8   2    1.98    0.97   0
  -2  -8  -4    4.56    0.84   0
  -2  -7  -2    3.48    0.96   0
  -2  -5 -13  122.98    1.91   0
  -2  -4 -13   17.92    1.55   0
  -2  -3 -13   38.44    2.24   0
  -2   0 -12    0.88    2.14   0
  -2   3 -10   38.68    2.36   0
  -2   4  -9    1.63    2.29   0
  -2   6  -6   19.06    2.04   0
  -2   7   1    0.58    0.94   0
  -1  -6  -3  289.43    1.48   0
  -1  -2 -11  197.46    2.16   0
  -1   2  -9    8.27    1.80   0
  -1   3  -8  178.78    2.64   0
   0  -3  -2 2456.73    2.25   0
   0   0  -8  415.82    2.61   0
   0   1  -7  709.34    3.07   0
   0   2   0   28.86    0.45   0
   0   3  -1  425.11    1.65   0
  -9  -5   5    5.04    2.66   0
  -9   2   8   32.01    2.17   0
  -8  -9   1   91.80    3.38   0
  -8  -6   4    1.15    2.70   0
  -8  -3   6   18.10    2.16   0
  -8  -1   7   66.66    2.29   0
  -8   4   8   13.44    1.21   0
  -6  -9   0  159.02    3.23   0
  -6  -5   4   97.19    2.38   0
  -6   1   7    0.64    1.10   0
  -5 -12  -9   53.85    2.11   0
  -5  -9  -1    3.59    1.86   0
  -5   7   6    0.38    0.39   0
  -5  10   2    4.91    2.02   0
  -4 -11 -10   41.64    1.59   0
  -4 -11  -8   23.57    1.66   0
  -4 -10  -4   24.00    1.72   0
  -4  -9  -2   25.98    1.68   0
  -4   4   6    2.73    0.39   0
  -4   9  -4    1.26    2.93   0
  -3 -10  -8   30.45    1.27   0
  -3  -9  -4   12.21    1.21   0
  -3  -8  -2    1.60    1.26   0
  -2  -3   2   21.30    0.81   0
  -2  -2 -13    0.98    2.16   0
  -2   2 -11   59.10    2.85   0
  -2   2   4   49.58    0.48   0
  -2   5  -8    0.77    2.35   0
  -2   7  -4   38.34    1.58   0
  -1  -7  -7   12.33    0.50   0
  -1  -5 -11  106.81    1.19   0
  -1  -1 -11    1.69    1.46   0
  -1   4  -7   98.72    1.93   0
  -1   6  -3    0.43    1.29   0
  -1   6  -2    7.05    1.19   0
  -1   6  -1   23.81    1.20   0
   0  -4  -8  488.66    1.52   0
   0   3  -5   20.57    0.89   0
  -9  -1   7   11.79    2.56   0
  -9   3   8   16.53    1.75   0
  -9   5   8    1.12    1.25   0
  -8  -8   2    0.44    2.77   0
  -8  -7   3   14.48    2.91   0
  -7 -10  -1    1.37    2.69   0
  -7  -4   5   29.06    2.14   0
  -7   0   7   25.23    1.54   0
  -6 -12  -6    2.07    2.44   0
  -6  -8   1    0.28    1.90   0
  -6  -7   2  235.87    3.16   0
  -6  -6   3   12.69    1.91   0
  -6  10   4    7.92    1.57   0
  -5 -11  -5   21.44    1.98   0
  -5 -10  -3   25.87    1.77   0
  -5  -4   4    3.76    1.36   0
  -4 -11  -9   14.99    1.39   0
  -4  -3   4   27.80    1.04   0
  -4  -1   5    8.03    1.00   0
  -4   3   6   34.68    0.65   0
  -4   9   3   81.14    1.72   0
  -3  -9 -12    7.30    0.66   0
  -3   7  -7   25.43    2.81   0
  -3   8  -5    6.80    2.44   0
  -3   9  -1   11.38    1.70   0
  -2  -6  -1   16.72    0.93   0
  -2   1 -12   -1.27    2.57   0
  -2   6  -7   -0.42    2.26   0
  -2   6   3  112.40    0.95   0
  -2   7  -5    2.25    2.09   0
  -2   7   2   82.72    1.27   0
  -1   6   0  457.43    2.35   0
   0  -3  -9  185.93    1.49   0
   0  -2  -9    3.11    0.88   0
   0  -1  -9  176.42    1.89   0
   0   1  -8  849.22    3.93   0
   0   3  -6  576.36    3.28   0
   0   4  -4   83.04    1.51   0
   0   4  -3   93.26    1.20   0
   0   4  -2 1639.91    3.95   0
  -9  -7   3   20.01    3.35   0
  -9  -6   4   72.06    2.93   0
  -9  -3   6   15.77    2.72   0
  -7 -11  -3   31.62    2.98   0
  -7  -9   0    0.36    2.35   0
  -7  -5   4    1.38    2.05   0
  -7  -2   6   13.08    1.79   0
  -7   9   6    0.07    0.90   0
  -7  10   5  104.44    2.03   0
  -6 -12  -7    8.33    2.42   0
  -6 -11  -4   19.56    2.54   0
  -6 -10  -2   32.55    2.26   0
  -6  -3   5   40.38    1.84   0
  -6  -1   6    2.07    1.26   0
  -6   2   7    1.91    0.95   0
  -5  -8   0   11.52    1.71   0
  -5  -7   1    0.38    1.51   0
  -5  -5   3   62.41    1.84   0
  -5  -2   5    0.01    1.26   0
  -5  10   3   95.26    2.17   0
  -4 -10  -5   37.08    1.53   0
  -4  -8  -1  125.50    1.75   0
  -4  -4   3   56.20    1.46   0
  -4  10  -1   29.29    2.62   0
  -4  10   0    0.46    1.91   0
  -3  -7  -1  184.70    2.03   0
  -3  -1   4  142.33    1.25   0
  -3   7   4    5.96    0.69   0
  -3   8  -6    0.24    2.73   0
  -3   8   3    4.67    1.06   0
  -3   9  -3   32.43    2.54   0
  -3   9  -2    1.46    2.13   0
  -3   9   0   17.52    1.77   0
  -2  -8  -5   90.39    1.16   0
  -2  -6 -13    1.63    1.05   0
  -2  -5   0  174.29    1.47   0
  -2  -4   1   90.55    1.00   0
  -2  -1 -13   23.47    2.05   0
  -2  -1   3  562.73    1.92   0
  -2   4 -10   18.32    2.79   0
  -2   8  -2   71.47    2.13   0
  -2   8  -1    1.35    1.52   0
  -2   8   0   87.31    1.78   0
  -1  -5  -2    5.46    0.56   0
  -1  -2   1    6.87    0.45   0
  -1   0 -11   13.79    1.74   0
  -1   2 -10    1.41    1.96   0
  -1   4  -8    5.04    2.04   0
  -1   6  -5   12.35    1.63   0
   0  -4  -4   85.67    0.42   0
   0   0  -9    7.31    1.38   0
   0   3   0  322.63    1.32   0
   0   4  -5  236.81    2.33   0
   0   4  -1   18.02    0.77   0
  -8 -10  -1    2.44    3.22   0
  -8  -4   5   32.52    2.26   0
  -8   0   7    2.59    1.65   0
  -7  -8   1   88.22    2.72   0
  -7  -6   3   26.01    2.30   0
  -7   1   7    1.26    1.28   0
  -6   5   7  103.08    0.96   0
  -5 -11  -6    8.51    1.78   0
  -5  -6   2   12.68    1.14   0
  -4  -9  -3   20.52    1.62   0
  -4  -7   0   40.42    1.59   0
  -4  10  -2   32.60    2.65   0
  -4  10   1    3.04    1.70   0
  -3  -9  -5   63.78    1.44   0
  -3  -6   0   37.54    1.31   0
  -3   9  -4   27.87    2.71   0
  -3   9   1    2.52    1.43   0
  -2  -7  -3    1.54    0.79   0
  -2   3 -11   30.83    2.90   0
  -2   5  -9  171.06    3.38   0
  -2   6  -8    2.12    2.85   0
  -2   7  -6    1.22    2.24   0
  -2   8  -3    1.69    1.41   0
  -1  -6  -4  197.22    1.18   0
  -1  -3 -12   -0.62    1.55   0
  -1  -2 -12   15.27    1.79   0
  -1   0   2 6562.93    4.08   0
  -1   1 -11    8.22    2.07   0
  -1   5  -7    1.63    1.40   0
  -1   5   2   21.18    0.67   0
  -1   6   1   49.30    1.00   0
   0   2  -8   -0.65    1.42   0
   0   3  -7    5.04    1.44   0
  -9  -4   5   64.40    2.99   0
  -9   0   7    1.12    1.95   0
  -8  -9   0    1.66    2.91   0
  -8  -5   4   99.33    3.01   0
  -8  -2   6    0.55    2.12   0
  -7 -10  -2   14.90    2.46   0
  -7  -7   2   11.31    1.66   0
  -6  -9  -1   31.93    1.86   0
  -6  -4   4   66.68    2.06   0
  -6   4   7  109.86    1.12   0
  -5 -10  -4   23.13    1.76   0
  -5  -9  -2    0.50    1.78   0
  -5   1   6  232.97    1.78   0
  -3  -8  -3  157.75    1.82   0
  -3   3   5  236.45    0.90   0
  -3   4   5   40.52    0.31   0
  -3   9   2   52.87    1.66   0
  -2   8  -4   19.36    1.78   0
  -2   8   1  267.48    2.21   0
  -1  -4 -12   16.46    1.28   0
  -1  -4  -1   32.90    0.66   0
  -1  -3   0   44.06    0.68   0
  -1  -1 -12    0.90    1.78   0
  -1   4  -9    0.54    2.22   0
  -1   6  -6   12.87    2.05   0
  -1   7  -1   25.94    1.46   0
   0  -4  -9    0.67    0.66   0
   0   1  -9   80.36    1.81   0
   0   4  -6  533.45    3.64   0
   0   4   0  483.88    1.84   0
   0   5  -4  452.18    3.05   0
   0   5  -3   22.95    1.28   0
   0   5  -2    0.89    0.96   0
  -9  -5   4    9.09    2.69   0
  -9  -2   6   12.97    2.48   0
  -8  -8   1   -0.06    2.68   0
  -8  -7   2   13.66    2.50   0
  -8  -6   3   59.46    2.84   0
  -8   1   7    7.48    1.64   0
  -7 -11  -4    2.35    2.61   0
  -7  -3   5    7.95    1.35   0
  -7  -1   6    5.23    1.54   0
  -7   2   7   31.80    1.44   0
  -6 -11  -5    1.97    2.33   0
  -6 -10  -3    2.34    2.09   0
  -6  -8   0   73.21    2.36   0
  -6  -5   3    5.99    1.64   0
  -5 -11  -7   33.18    2.00   0
  -5  -3   4   17.94    1.36   0
  -5  11   1   59.66    2.75   0
  -4 -10  -6   25.18    1.47   0
  -4  -2   4    0.20    0.94   0
  -4  10   2   68.98    1.99   0
  -3   9  -5    3.99    3.00   0
  -2  -8  -6    1.85    0.72   0
  -2   7  -7   78.44    2.73   0
  -2   8  -5    9.72    2.46   0
  -1   0 -12    1.91    2.00   0
  -1   2 -11   31.84    2.42   0
  -1   3 -10    2.10    2.13   0
  -1   5  -8    3.60    2.37   0
  -1   7  -4    1.81    1.64   0
  -1   7   0   21.18    1.25   0
   0  -3 -10  167.34    1.62   0
   0  -2 -10    2.67    1.06   0
   0  -1 -10    8.77    1.31   0
   0   3  -8    2.86    1.73   0
   0   5  -5   76.33    1.94   0
   0   5  -1   52.79    1.13   0
  -9  -8   1    0.15    2.69   0
  -9  -6   3    1.12    2.86   0
  -8 -10  -2    5.65    2.72   0
  -7  -9  -1   42.68    2.67   0
  -6  -7   1   58.95    1.67   0
  -6  -6   2   46.25    1.87   0
  -6  -2   5   46.44    1.64   0
  -6   0   6    7.29    1.08   0
  -5  -8  -1   90.35    2.13   0
  -5  -1   5  125.17    1.67   0
  -5   9   5   38.72    1.10   0
  -5  10   4    0.25    1.52   0
  -5  11   2    4.75    2.13   0
  -4  -9  -4    1.04    1.33   0
  -4  -8  -2   76.01    1.45   0
  -4   9   4   35.81    1.26   0
  -3  -9  -6    0.73    1.01   0
  -3  -7  -2  117.18    1.59   0
  -3  -2   3  428.25    2.05   0
  -3  10  -2   25.85    2.61   0
  -3  10  -1    5.69    2.28   0
  -3  10   0    2.67    1.87   0
  -2  -6  -2   13.40    0.81   0
  -2  -2   2   31.43    0.78   0
  -2   7   3   74.55    1.03   0
  -2   8  -6    6.80    3.05   0
  -2   8   2   26.11    1.12   0
  -2   9  -2   51.23    2.37   0
  -1  -6 -11    3.86    0.59   0
  -1  -5 -12    7.24    0.96   0
  -1   6  -7    0.29    2.10   0
   0   0 -10    4.35    1.34   0
   0   2  -9   16.20    1.69   0
   0   4  -7    3.23    1.38   0
   1   0  -6  708.90    2.58   0
   1   0  -5   17.53    0.70   0
   1   1  -4  360.34    1.75   0
 -10   1   7   31.81    2.50   0
  -9  -7   2   99.13    2.85   0
  -9   1   7   72.21    2.29   0
  -8  -1   6   43.70    2.12   0
  -7  -8   0   25.85    2.14   0
  -6 -11  -6    1.37    2.14   0
  -6  -9  -2    0.80    1.90   0
  -6  10   5   16.89    1.31   0
  -5 -11  -8   24.23    1.80   0
  -5 -10  -5   10.51    1.71   0
  -5  -9  -3  181.49    2.50   0
  -5   2   6  619.07    2.38   0
  -4 -10  -7    7.01    1.28   0
  -4  -7  -1   66.76    1.57   0
  -4  10   3    1.53    1.63   0
  -4  11   0   13.17    2.70   0
  -3  -8  -4   16.98    1.02   0
  -3   0   4   47.99    0.81   0
  -3  10   1   22.73    2.08   0
  -2  -8  -7  407.65    1.91   0
  -2  -7  -4    1.38    0.70   0
  -2   9  -4    0.02    2.55   0
  -2   9  -3   65.41    2.19   0
  -2   9   0   78.65    2.03   0
  -1   1 -12    6.68    2.66   0
  -1   4 -10    9.73    2.86   0
  -1   5  -9   76.17    3.30   0
  -1   6   2   14.65    0.71   0
  -1   7  -6   37.77    2.50   0
  -1   7   1   78.51    1.36   0
  -1   8  -2    3.50    1.77   0
   0   1 -10   29.89    2.02   0
   0   5  -6    0.45    1.29   0
   0   5   0   72.05    1.05   0
   0   6  -3   38.28    1.47   0
   0   6  -2    0.53    1.22   0
   1  -1  -6   42.22    0.88   0
   1  -1  -5   20.28    0.63   0
   1   0  -4  934.21    2.27   0
   1   1  -6  140.48    1.64   0
   1   1  -3 1277.55    2.84   0
   1   2  -5   66.63    1.25   0
   1   2  -4    9.98    0.60   0
   1   2  -3  198.39    1.39   0
 -10  -3   5   -0.04    2.80   0
  -9  -1   6   20.62    2.07   0
  -8  -9  -1   11.98    2.90   0
  -8  -4   4   10.86    2.26   0
  -7 -11  -5    4.97    2.33   0
  -7 -10  -3    6.95    2.14   0
  -7  -7   1    1.15    1.97   0
  -7  -6   2    5.94    1.98   0
  -7  -5   3   96.04    2.27   0
  -7  -2   5   25.58    1.65   0
  -7   3   7   12.74    1.10   0
  -6 -10  -4    1.50    1.93   0
  -6  -3   4   61.96    1.78   0
  -6  11   4   94.05    2.51   0
  -5 -11 -10   11.71    1.77   0
  -5 -11  -9    0.43    1.64   0
  -5  -6   1   34.43    1.23   0
  -5  11   3   41.27    2.21   0
  -4 -10 -12   15.54    1.19   0
  -4   8   5   63.09    0.92   0
  -4  11   1   25.10    2.40   0
  -3  -9  -7   43.14    1.17   0
  -3  -6  -1    1.13    1.02   0
  -3   8   4   41.59    1.05   0
  -3   9   3   97.71    1.60   0
  -2  -8 -10    2.36    0.53   0
  -2  -5  -1  394.07    1.88   0
  -2  -4   0    0.48    0.66   0
  -2  -3   1  438.26    1.84   0
  -2   0   3  169.02    0.95   0
  -2   5   4   37.53    0.41   0
  -2   9  -5   26.35    3.03   0
  -2   9   1   58.50    1.65   0
  -1  -6  -5 1086.40    2.30   0
  -1  -3 -13   66.11    1.90   0
  -1  -2 -13    6.22    1.94   0
  -1  -1 -13   26.86    2.41   0
  -1   6  -8   10.49    2.64   0
  -1   8  -4    4.84    2.20   0
  -1   8  -3   10.06    1.48   0
  -1   8  -1    0.74    1.40   0
   0  -4 -10   17.39    0.86   0
   0  -2 -11   39.06    1.54   0
   0  -1 -11   27.70    1.55   0
   0   2 -10    0.38    1.89   0
   0   3  -9    1.66    1.80   0
   0   4  -8   20.33    1.59   0
   0   5  -7   34.01    2.24   0
   0   6  -5   73.23    2.12   0
   0   6  -1   40.20    1.29   0
   1  -1  -7  195.21    1.56   0
   1   0  -7  307.64    2.04   0
   1   1  -7   82.21    1.54   0
   1   2  -6    3.98    1.11   0
   1   3  -5   19.50    1.22   0
   1   3  -4   12.81    1.02   0
   1   3  -3   61.98    1.12   0
 -10  -1   6   40.56    2.83   0
  -9  -9  -1   32.82    3.02   0
  -9  -4   4   70.39    2.79   0
  -9   2   7  255.36    2.86   0
  -8  -8   0   13.81    2.58   0
  -8  -5   3  129.11    2.81   0
  -6 -11  -7    1.55    2.14   0
  -6  -8  -1   33.55    2.08   0
  -6   1   6  156.99    1.70   0
  -4 -10  -8   20.12    1.44   0
  -4  -6   0   26.58    1.06   0
  -3  -5   0  444.71    2.33   0
  -3  -4   1  757.93    2.81   0
  -3  -3   2  391.65    1.97   0
  -3  10   2    0.03    1.57   0
  -2  -8  -8    2.22    0.68   0
  -2  -7 -13    0.95    0.69   0
  -1  -4 -13    4.76    1.56   0
  -1   7  -7   32.29    2.93   0
  -1   8  -5    6.97    2.63   0
  -1   8   0  202.86    2.24   0
   0  -3 -11    5.82    1.22   0
   0   0 -11    0.75    1.67   0
   0   3   1   36.52    0.49   0
   0   6  -6   15.08    2.02   0
   1   0  -3 2358.72    3.13   0
   1   2  -7  273.43    2.69   0
   1   3  -6 1274.58    4.81   0
 -10  -4   4    0.81    2.75   0
 -10   2   7    9.69    2.09   0
  -9  -8   0    2.24    2.52   0
  -8 -11  -5  144.74    3.74   0
  -8 -10  -3    6.09    2.56   0
  -8  -7   1    1.36    2.18   0
  -8  -6   2   10.96    2.29   0
  -8  -2   5   29.37    1.93   0
  -8   3   7   16.79    1.50   0
  -7 -11  -6    2.62    2.48   0
  -7  -9  -2    5.05    2.36   0
  -7   6   7   50.98    0.89   0
  -6  -7   0  101.43    2.35   0
  -6  -4   3    1.18    1.58   0
  -6  -1   5  123.96    1.85   0
  -6   9   6    0.92    0.75   0
  -5 -10  -6   19.25    1.73   0
  -5  -8  -2    8.19    1.57   0
  -5  -2   4    3.19    0.88   0
  -5   0   5   85.12    1.33   0
  -4 -10 -11   33.80    1.35   0
  -4  -9  -5   28.05    1.32   0
  -4  -8  -3   22.16    1.33   0
  -4  11   2   62.93    2.32   0
  -3  -9 -11   68.09    1.08   0
  -3  -9  -8   17.14    1.02   0
  -3  11  -1   60.92    2.95   0
  -2  -8  -9   60.94    0.85   0
  -2   8   3    1.67    0.93   0
  -2   9   2   63.34    1.70   0
  -2  10  -3   33.13    2.84   0
  -2  10  -2    2.23    2.37   0
  -2  10  -1   11.06    2.22   0
  -1   7   2  210.21    1.72   0
  -1   8  -6    5.81    2.58   0
  -1   8   1  358.94    2.77   0
   0   1 -11   17.40    2.25   0
   0   4  -9   70.67    2.85   0
   0   4   1  342.16    1.39   0
   0   5  -8    3.26    2.57   0
   0   6   0   17.63    0.79   0
   0   7  -4   38.61    1.98   0
   0   7  -3   93.88    2.04   0
   0   7  -2  108.64    1.99   0
   1  -1  -8   11.10    0.86   0
   1  -1  -4 1876.70    2.62   0
   1   1  -8    0.36    1.30   0
   1   2  -2    2.72    0.44   0
   1   3  -7   30.11    1.61   0
   1   3  -2   24.40    0.85   0
   1   4  -5    0.77    1.38   0
   1   4  -4  192.82    1.88   0
   1   4  -3   11.06    0.99   0
 -10  -5   3    0.22    3.00   0
  -9  -7   1   36.19    2.95   0
  -9  -6   2  108.59    3.35   0
  -9  -5   3  127.70    2.84   0
  -9  -2   5   15.04    2.06   0
  -8   0   6   18.34    1.58   0
  -7 -10  -4    1.73    2.21   0
  -7  -3   4   36.96    1.94   0
  -7   5   7   45.44    0.97   0
  -6 -11  -8   27.00    2.25   0
  -6 -10  -5    9.17    2.05   0
  -6  -9  -3   79.83    2.34   0
  -6  -6   1    0.49    1.50   0
  -6  -5   2   16.92    1.49   0
  -5  -9  -4   53.38    1.87   0
  -4 -10 -10   40.25    1.43   0
  -4  10   4   18.02    1.42   0
  -3  -8  -5    4.65    0.92   0
  -3  -7  -3   82.13    1.38   0
  -3  11   0    2.43    2.58   0
  -2  -7  -5  185.17    1.44   0
  -2  -6  -3    0.88    0.68   0
  -2  10   0   31.83    2.20   0
  -1  -1   1 1605.61    2.21   0
  -1   9  -3    9.30    2.43   0
  -1   9  -2   28.62    2.20   0
  -1   9  -1    1.57    1.82   0
   0   2 -11   21.91    2.63   0
   0   5   1   57.88    0.89   0
   0   6  -7   11.62    2.22   0
   0   7  -5   44.90    2.33   0
   1  -2  -7    4.98    0.60   0
   1  -2  -6  131.26    0.94   0
   1   0  -9   47.67    1.57   0
   1   1  -2 6577.25    5.36   0
   1   2  -8    5.60    1.45   0
   1   4  -6   34.32    1.77   0
   1   4  -2   14.95    0.91   0
   1   5  -4  127.69    1.89   0
 -10  -7   1   20.60    2.99   0
 -10  -6   2    3.49    2.83   0
 -10  -2   5   -0.00    2.58   0
 -10   0   6   21.05    2.38   0
 -10   3   7   36.18    2.34   0
  -9   0   6    2.61    1.76   0
  -9   3   7   16.98    1.58   0
  -8  -9  -2    0.11    2.45   0
  -7  -8  -1   25.63    1.73   0
  -7  -4   3    3.69    1.79   0
  -7   1   6   -0.01    1.21   0
  -6   2   6   -0.65    1.06   0
  -5  -3   3   44.51    1.39   0
  -5  11   4   14.78    1.79   0
  -4  -7  -2   66.20    1.62   0
  -3  -9 -10    1.23    0.84   0
  -3  -1   3  783.25    2.45   0
  -3   6   5   61.53    0.44   0
  -3  10   3    7.18    1.51   0
  -3  11   1   18.81    2.25   0
  -2   6   4    1.84    0.42   0
  -2  10   1   47.60    2.10   0
  -1  -5 -13   54.65    1.45   0
  -1  -4  -2  734.52    1.86   0
  -1   9  -5   84.92    3.33   0
  -1   9  -4    2.74    2.08   0
   0  -2 -12    1.37    1.69   0
   0   0 -12    4.84    2.17   0
   0   4 -10    7.17    2.85   0
   0   5  -9   25.56    3.22   0
   0   6  -8   13.61    2.73   0
   0   7  -6    4.03    2.40   0
   0   7   0   30.09    1.38   0
   1  -2  -8    2.50    0.68   0
   1  -1  -9   14.85    1.08   0
   1   1  -9   17.51    1.54   0
   1   3  -8   17.14    1.83   0
   1   4  -7   12.88    1.94   0
   1   5  -5    4.96    1.51   0
   1   5  -3   75.35    1.31   0
   1   5  -2  253.01    2.04   0
  -9  -9  -2   14.46    3.03   0
  -8 -10  -4   -1.56    2.67   0
  -8  -8  -1   28.39    2.49   0
  -8  -3   4   -1.09    1.37   0
  -8   7   7   64.18    1.08   0
  -7 -11  -7    9.41    2.32   0
  -7  -7   0    3.16    1.33   0
  -7  -6   1    2.99    1.69   0
  -7  -5   2   13.88    1.86   0
  -7  -1   5  209.67    2.25   0
  -6 -11  -9    4.96    2.03   0
  -6  -8  -2   86.40    2.34   0
  -6  -2   4   38.39    1.52   0
  -5 -10  -7    1.99    1.53   0
  -5  -6   0   11.35    1.35   0
  -5   8   6   56.01    0.62   0
  -5  10   5   77.87    1.52   0
  -4  -9  -6   50.10    1.46   0
  -4   2   5    6.38    0.66   0
  -3   1   4   52.62    0.70   0
  -3   9   4    2.12    0.99   0
  -2  -1   2  494.39    1.64   0
   0  -4 -11   63.31    1.15   0
   0  -3 -12   11.99    1.48   0
   0   1 -12    0.78    2.57   0
   0   2   1  923.52    1.33   0
   0   3 -11    2.53    2.79   0
   0   6   1  314.36    1.83   0
   0   7  -7   38.55    2.80   0
   0   8  -4   45.72    2.46   0
   0   8  -3   10.18    1.92   0
   0   8  -2   55.91    2.11   0
   1  -2  -5 1023.64    1.88   0
   1   2  -9    1.56    1.65   0
   1   3  -1   52.47    0.85   0
   1   4  -1  409.19    1.98   0
   1   5  -6    4.41    1.67   0
 -10  -3   4    0.30    2.57   0
  -9 -10  -4   -1.82    3.09   0
  -9  -8  -1    1.37    2.56   0
  -9  -3   4    0.45    1.58   0
  -8   1   6    0.36    1.36   0
  -8   5   7    1.84    1.11   0
  -7 -10  -5    4.81    2.32   0
  -7  -9  -3   30.53    1.82   0
  -6 -10  -6    1.38    1.99   0
  -6   0   5    8.21    1.17   0
  -5  -9  -5   46.76    1.77   0
  -5  -8  -3   29.80    1.63   0
  -4  -8  -4   10.77    1.19   0
  -4   9   5   -0.66    0.83   0
  -3  -6  -2   25.67    1.01   0
  -3  11   2    5.87    1.93   0
  -2  -5  -2  144.98    1.22   0
  -2   9   3   53.58    1.51   0
  -2  11  -2    3.02    3.21   0
  -2  11  -1   46.46    3.08   0
  -1  -6 -12    6.70    0.68   0
  -1  -6  -6   26.06    0.52   0
  -1  -3  -1  115.86    0.78   0
  -1  -2   0 2053.66    2.68   0
  -1   8   2  330.67    2.18   0
  -1   9   1  232.84    2.51   0
  -1  10  -3    0.01    2.78   0
  -1  10  -2    0.46    2.22   0
   0   8  -5    1.81    2.32   0
   0   8  -1   40.44    1.38   0
   1  -2  -9   12.42    0.93   0
   1  -1 -10   12.86    1.47   0
   1   0 -10    2.21    1.50   0
   1   1 -10   -0.70    1.89   0
   1   4  -8    7.88    1.52   0
   1   5  -7  187.61    3.04   0
   1   5  -1  113.75    1.43   0
   1   6  -3   22.35    1.14   0
   1   6  -2    4.69    1.29   0
 -10  -8  -1   58.70    3.67   0
 -10  -4   3   24.42    2.71   0
 -10  -1   5    4.65    2.51   0
 -10   1   6    1.21    2.03   0
  -9  -4   3   11.59    2.49   0
  -9  -1   5    1.25    2.01   0
  -9   5   7   57.29    1.64   0
  -8  -9  -3  192.51    3.35   0
  -8  -6   1   34.71    2.27   0
  -8   6   7   21.02    1.02   0
  -7 -11  -8   24.02    2.47   0
  -7  -2   4   13.63    1.45   0
  -6  -9  -4    9.60    1.76   0
  -6  -7  -1    5.75    1.68   0
  -6  -3   3    0.30    1.30   0
  -5 -10  -8    3.17    1.53   0
  -5  -1   4   38.21    0.95   0
  -5   1   5  314.12    1.85   0
  -4  -3   2   17.09    0.76   0
  -4   0   4  121.77    1.20   0
  -3  -8  -6   90.47    1.30   0
  -3  -2   2  547.92    2.15   0
  -2   7   4   57.18    0.84   0
  -2  10   2    8.53    1.54   0
  -2  11   0    0.41    2.54   0
  -1   6   3  444.14    1.66   0
  -1  10  -4   25.34    3.62   0
   0  -5  -9   17.79    0.44   0
   0  -1 -13    0.82    2.31   0
   0   7   1   -0.36    1.00   0
   0   8  -6    7.99    2.70   0
   1   2 -10   -0.24    2.22   0
   1   2  -1    6.97    0.37   0
   1   4  -9   10.42    2.24   0
   1   5  -8   40.72    2.45   0
   1   6  -6    1.27    1.96   0
 -10  -7   0   -0.56    2.96   0
 -10  -6   1    8.92    2.73   0
 -10  -5   2   10.35    2.93   0
  -9  -5   2  133.58    3.02   0
  -9   6   7    4.22    1.29   0
  -8 -10  -5  180.58    3.64   0
  -7  -8  -2   13.84    1.98   0
  -7   2   6   10.57    1.16   0
  -6  -6   0   -0.35    1.48   0
  -6  -5   1  114.39    1.89   0
  -6  -4   2  237.35    2.47   0
  -4  -9  -7   -0.77    1.21   0
  -3  -7  -4  141.61    1.53   0
  -3  -5  -1  663.13    2.64   0
  -3   7   5  116.87    0.81   0
  -2  -7  -6   91.73    1.00   0
  -2  -4  -1  221.76    1.37   0
  -2  -2   1   12.98    0.59   0
  -2  11   1   46.02    2.41   0
  -1  -5  -4   44.89    0.64   0
   0  -2 -13   97.69    2.40   0
   0   9  -4    0.51    2.64   0
   0   9  -3    3.07    2.22   0
   0   9  -2  116.45    2.78   0
   1  -2 -10    0.02    1.08   0
   1   0 -11   12.39    1.88   0
   1   3 -10    2.66    2.46   0
   1   6  -7   31.87    2.64   0
   1   6  -1   39.06    1.33   0
   1   7  -5    2.17    2.06   0
   1   7  -4  134.78    2.52   0
   1   7  -2  150.49    2.27   0
  -9 -10  -5    0.46    3.07   0
  -9  -9  -3    0.37    2.61   0
  -8  -2   4   12.75    1.80   0
  -8   2   6    4.37    1.49   0
  -7 -10  -6   33.54    2.62   0
  -7  -9  -4    1.97    1.98   0
  -7  -7  -1   26.52    1.99   0
  -7  -3   3   40.84    1.78   0
  -6 -10  -7    3.00    1.78   0
  -6  -8  -3    2.89    1.66   0
  -5 -10  -9    1.94    1.50   0
  -5  -7  -2   58.03    1.35   0
  -4  -7  -3    2.46    1.18   0
  -4  11   4    1.53    1.67   0
  -3  -3   1   95.80    1.04   0
  -3  10   4   16.52    1.42   0
  -3  11   3    0.53    1.62   0
  -2  -6  -4   60.41    0.91   0
  -2  -3   0  683.75    2.10   0
  -1   7   3  104.22    1.08   0
  -1   9   2   93.25    1.69   0
  -1  10   1  308.07    3.16   0
   0  -5 -10  181.36    0.98   0
   0  -4 -12    3.11    1.10   0
   0   9  -5    9.30    2.90   0
   0   9  -1    6.91    1.35   0
   1  -3  -8   37.38    0.81   0
   1  -1 -11    2.07    1.45   0
   1  -1  -3  464.70    1.10   0
   1   0  -2 6742.96    4.37   0
   1   1 -11   -0.49    2.11   0
   1   2 -11    0.52    2.30   0
   1   5  -9    2.90    2.98   0
   1   6  -8   19.06    2.79   0
   2   1  -6    0.78    0.94   0
   2   2  -7  175.58    2.23   0
   2   2  -6  169.99    2.03   0
   2   2  -5   36.97    1.24   0
   2   3  -6    1.87    1.40   0
   2   3  -5  474.67    2.95   0
   2   3  -4   10.60    1.03   0
 -11  -2   4   19.34    2.67   0
 -10  -2   4   11.24    2.48   0
  -9  -8  -2   32.90    2.54   0
  -9  -2   4   -0.21    1.88   0
  -9   2   6  236.24    2.94   0
  -8   0   5    2.95    1.37   0
  -7  -6   0   14.80    1.79   0
  -7  -4   2   66.97    2.00   0
  -6  -9  -5    3.05    1.80   0
  -6  -1   4  519.21    2.94   0
  -5 -10 -10    1.46    1.65   0
  -5  -9  -6    2.73    1.44   0
  -5  -8  -4    2.24    1.41   0
  -5  -6  -1   -0.12    1.27   0
  -4  -9  -8   18.07    1.40   0
  -4  -8  -5   14.38    1.18   0
  -3  -8  -7   21.77    1.06   0
  -3  12   2   -1.37    2.46   0
  -2   8   4   23.72    0.86   0
  -2  10   3    8.18    1.56   0
  -2  11   2   23.76    2.05   0
  -1  11  -2   14.86    3.13   0
  -1  11  -1    5.55    2.75   0
   0  -3 -13   19.80    1.57   0
   0   5   2    0.37    0.53   0
   0   6   2    2.77    0.76   0
   0   8   1  343.88    2.33   0
   0   9   0    1.07    1.61   0
   1  -3  -9  103.68    1.21   0
   1  -3  -7    5.18    0.51   0
   1   3 -11    0.39    2.59   0
   1   4 -10   37.13    2.44   0
   1   4   0    1.59    0.52   0
   1   5   0   38.87    0.79   0
   1   6   0   26.80    1.06   0
   1   7  -7    3.28    3.06   0
   1   7  -1    5.78    0.99   0
   1   8  -4   45.59    2.56   0
   1   8  -3   21.91    2.08   0
   2   1  -7  353.73    2.60   0
   2   1  -5  994.19    3.21   0
   2   2  -8   93.53    2.01   0
   2   2  -4  489.40    2.36   0
   2   3  -7  123.79    2.28   0
   2   4  -6  381.22    3.37   0
   2   4  -5  172.68    2.05   0
 -11  -3   3    3.60    2.67   0
 -11   0   5   19.88    2.44   0
 -10  -8  -2   29.48    3.23   0
 -10   0   5    6.58    2.24   0
  -9  -3   3    0.62    1.95   0
  -9   0   5    1.02    1.89   0
  -8 -10  -6    2.00    2.69   0
  -8  -9  -4    4.47    2.45   0
  -8  -7  -1   67.44    2.36   0
  -8  -3   3    4.31    1.69   0
  -7  -5   1  303.42    2.68   0
  -7   3   6   91.41    1.52   0
  -6 -10  -8    2.57    1.87   0
  -6   1   5   42.15    1.12   0
  -6  10   6   -0.21    0.90   0
  -5 -10 -11    7.52    1.76   0
  -4   3   5  138.05    0.94   0
  -3   8   5    3.44    0.68   0
  -1   8   3   86.37    1.20   0
  -1  11   0    2.09    2.51   0
   0  10  -4    2.17    3.48   0
   0  10  -3    2.22    2.66   0
   0  10  -2   23.56    2.74   0
   0  10  -1   27.68    2.25   0
   1  -2 -11   25.88    1.48   0
   1   3   0   42.12    0.69   0
   1   8  -6   30.18    2.84   0
   1   8  -5    7.38    1.84   0
   1   8  -2  350.47    3.06   0
   2   0  -6  442.81    2.22   0
   2   1  -8  292.78    2.56   0
   2   3  -8   12.17    1.90   0
   2   3  -3    1.09    0.89   0
   2   4  -7    0.19    1.70   0
   2   5  -6   16.75    2.05   0
   2   5  -5   26.79    1.37   0
   2   5  -4  300.75    2.68   0
   2   5  -3   -0.15    1.13   0
 -11  -4   2   10.43    2.93   0
 -10  -7  -1    1.82    2.84   0
 -10  -3   3   -0.42    2.21   0
  -9 -10  -6    0.10    2.99   0
  -9  -9  -4   33.83    3.15   0
  -9  -7  -1   56.23    2.58   0
  -9  -4   2    0.51    2.12   0
  -8  -5   1   13.49    1.98   0
  -8  -4   2    1.65    1.78   0
  -7 -10  -7   16.48    2.07   0
  -7  -8  -3   15.44    1.85   0
  -7  -1   4   30.60    1.55   0
  -6  -7  -2    1.23    1.14   0
  -6  -2   3    8.50    1.27   0
  -4  -6  -2    1.08    1.08   0
  -3  -6  -3    1.07    0.89   0
  -2  -7  -7  169.28    1.25   0
  -2  12   1   -0.00    2.69   0
  -1  -6  -7    6.00    0.47   0
  -1  10   2   20.12    1.68   0
   0   4   2  537.86    1.49   0
   0   7   2   12.57    0.92   0
   0   9   1   32.22    1.60   0
   1  -1 -12   57.22    2.19   0
   1   1  -1 1629.32    2.31   0
   1   7   0  146.02    1.89   0
   1   8  -1   39.20    1.75   0
   2   1  -4  892.91    2.73   0
   2   2  -9    0.75    1.83   0
   2   2  -3    1.19    0.76   0
   2   3  -9    6.05    1.95   0
   2   4  -8   25.78    2.38   0
   2   5  -7   18.97    2.48   0
   2   6  -5   -0.72    1.82   0
   2   6  -4   18.06    1.80   0
 -11  -6   0   46.30    3.29   0
 -11  -5   1   63.39    3.58   0
 -11  -1   4    0.17    2.41   0
 -10  -9  -4   -1.44    3.07   0
 -10  -6   0   10.99    2.85   0
 -10  -5   1    5.55    2.66   0
 -10  -4   2    1.58    2.50   0
 -10   3   6    2.42    2.22   0
  -9  -6   0    6.31    1.70   0
  -9  -5   1   18.04    2.17   0
  -9   3   6   19.33    1.82   0
  -8  -1   4   27.66    1.62   0
  -8   3   6   17.93    1.37   0
  -7  -9  -5  107.37    2.39   0
  -7   1   5   22.89    1.38   0
  -6 -10  -9   24.32    2.03   0
  -6  -9  -6   64.56    2.01   0
  -6  -8  -4  132.95    2.31   0
  -5  -7  -3    9.58    1.40   0
  -5   9   6   76.23    0.82   0
  -4  -9  -9    0.88    1.15   0
  -4   1   4  149.65    1.22   0
  -3  -7  -5   77.32    1.18   0
  -3  12   3   11.08    2.21   0
  -2   9   4   43.48    1.13   0
  -1  11   1    5.04    2.19   0
   0  -5 -11    6.79    0.71   0
   0  -4 -13   25.50    1.52   0
   0  -4  -5    1.29    0.19   0
   0   8   2  380.16    2.44   0
   0  10   0    2.68    1.75   0
   1   9  -5    0.79    3.11   0
   1   9  -4  151.40    3.47   0
   1   9  -3   40.09    2.23   0
   1   9  -2    5.65    2.33   0
   2   0  -9   85.88    1.70   0
   2   0  -5  654.80    2.33   0
   2   4  -9    2.48    2.40   0
   2   5  -8    5.14    2.69   0
   2   5  -2    2.08    1.04   0
   2   6  -7   22.32    2.50   0
   2   6  -6    4.08    1.58   0
   2   6  -3    2.59    1.01   0
 -11   1   5    7.91    2.53   0
 -10  -1   4    2.58    2.32   0
  -9  -8  -3   83.14    3.14   0
  -9  -1   4    2.67    1.85   0
  -8 -10  -7   87.82    2.90   0
  -8  -9  -5   23.11    2.37   0
  -7 -10  -8   17.96    2.31   0
  -7  -7  -2  129.71    2.52   0
  -6  -3   2  162.02    1.98   0
  -5  -8  -5   16.12    1.42   0
  -4  -9 -10    4.95    1.27   0
  -4  -5  -1   16.10    0.83   0
  -4  -2   2   36.25    0.80   0
  -4  12   4   -0.04    1.84   0
  -3  -8  -8  120.80    1.32   0
  -3  11   4   12.69    1.49   0
  -2  -5  -3  423.74    1.76   0
  -2  11   3    2.34    1.65   0
  -2  12   2    2.28    2.38   0
  -1  -6 -13   50.14    0.91   0
  -1  -4  -3 2271.77    2.96   0
   0  11  -2   -2.89    3.06   0
   0  11  -1   16.45    2.51   0
   1  -3 -11   10.96    1.26   0
   1  -3  -6  317.94    1.01   0
   1  -2 -12   93.68    2.05   0
   1  -2  -4   33.62    0.41   0
   1   8   0   73.53    1.49   0
   1   9  -1  684.57    4.53   0
   2  -1  -8    1.40    0.84   0
   2  -1  -7   43.06    0.95   0
   2   0 -10    2.52    1.63   0
   2   1 -10    3.23    1.94   0
   2   2 -10    3.80    2.36   0
   2   3 -10   96.26    3.14   0
   2   3  -2   20.18    0.86   0
   2   6  -2    6.51    1.27   0
   2   7  -6   11.64    2.76   0
   2   7  -5    2.20    2.11   0
   2   7  -4    0.14    1.43   0
   2   7  -3   94.80    2.30   0
 -11  -2   3    1.14    2.48   0
 -10  -8  -3    0.38    2.85   0
 -10   1   5    8.49    2.02   0
  -9  -9  -5  344.36    4.57   0
  -9   1   5   99.59    2.22   0
  -8  -7  -2   15.47    2.24   0
  -8   1   5   16.46    1.48   0
  -7  -6  -1  371.50    3.35   0
  -7  -2   3  152.89    1.83   0
  -6 -10 -10   83.14    2.36   0
  -6   0   4  733.23    3.21   0
  -4  -9 -12   19.40    1.40   0
  -4  -9 -11   11.50    1.36   0
  -4  -4   0    0.59    0.63   0
  -4  -3   1  326.64    1.87   0
  -3  -5  -2    7.03    0.80   0
  -3   9   5  329.22    1.87   0
  -2  -6  -5  183.49    1.30   0
  -1  11   2   45.26    2.09   0
  -1  12   0   45.10    3.01   0
   0   9   2  211.94    2.18   0
   0  10   1   11.18    1.88   0
   1  -1 -13   64.14    2.78   0
   1   5   1  430.26    1.95   0
   1   6   1   79.49    1.23   0
   1   7   1  217.81    1.99   0
   1  10  -4   19.20    3.55   0
   1  10  -3    6.12    3.08   0
   2  -1  -9   -0.06    1.12   0
   2  -1  -6  408.02    1.97   0
   2   1  -3  550.48    2.00   0
   2   4 -10    3.65    3.11   0
   2   5  -9   61.13    2.68   0
   2   6  -8   32.17    2.62   0
   2   7  -7    7.45    3.17   0
   2   7  -2  284.56    2.88   0
   2   8  -4   68.44    2.57   0
 -11  -7  -2   12.41    3.48   0
 -10  -9  -5    2.55    2.91   0
 -10  -7  -2   43.67    3.18   0
 -10  -2   3  198.33    3.39   0
 -10   4   6    0.81    2.06   0
  -9  -7  -2   14.77    2.51   0
  -9  -2   3   34.29    2.12   0
  -8  -2   3   13.30    1.58   0
  -7 -10  -9    2.84    2.14   0
  -7  -8  -4   59.58    2.08   0
  -7  -5   0  207.99    2.62   0
  -7  -4   1   25.75    1.62   0
  -7  -3   2  325.98    2.78   0
  -6 -10 -11   60.56    2.47   0
  -6  -7  -3   91.34    1.97   0
  -6   2   5  278.37    1.85   0
  -6   5   6    0.20    0.77   0
  -5  -9  -8   18.07    1.47   0
  -5  -6  -2  157.40    1.87   0
  -4  11   5  184.07    2.21   0
  -2   0   2  252.10    1.03   0
  -2  10   4   -0.48    1.13   0
  -1  10   3   14.79    1.46   0
  -1  12   1   12.92    2.79   0
   0  11   0   18.71    2.39   0
   1   2   0 2101.89    2.82   0
   1   8   1  217.43    2.26   0
   1   9   0  334.99    3.29   0
   1  10  -2   31.13    2.27   0
   1  10  -1   70.10    2.57   0
   2  -1 -10    1.01    1.51   0
   2   0 -11    3.44    2.05   0
   2   0  -4 4849.21    5.48   0
   2   1 -11  206.25    3.31   0
   2   2 -11   -0.06    2.69   0
   2   5  -1  591.07    2.71   0
   2   6  -1   77.39    1.57   0
   2   8  -6    1.44    3.14   0
   2   8  -3   70.01    1.98   0
   2   8  -2    6.54    1.86   0
 -11  -6  -1   -0.49    3.02   0
 -11  -5   0   40.14    3.04   0
 -11  -3   2  126.91    3.40   0
 -11   0   4   11.57    2.76   0
 -10  -6  -1    1.59    2.44   0
 -10  -3   2   39.54    2.67   0
  -9  -6  -1   40.80    2.41   0
  -9  -3   2    2.97    1.83   0
  -9   4   6    6.69    1.45   0
  -8  -8  -4   -0.15    2.26   0
  -8  -6  -1  177.95    2.39   0
  -8  -5   0    5.35    1.89   0
  -8  -4   1  113.99    2.27   0
  -8  -3   2   94.76    2.29   0
  -8   4   6   31.27    1.36   0
  -7   0   4   92.35    1.71   0
  -6  -8  -5   48.63    1.73   0
  -4  -8  -7   81.49    1.63   0
  -4  -6  -3  492.84    2.59   0
  -3  -8  -9   10.32    0.91   0
  -3  -4  -1  139.34    1.25   0
  -3  -2   1  547.21    2.06   0
  -2  -7  -8   15.16    0.75   0
  -2  -4  -2  890.54    2.37   0
  -2  12   3   16.38    2.41   0
  -1  -5  -5  961.02    1.95   0
   0  -5 -12    0.32    0.83   0
   0  11   1   67.30    2.56   0
   1  -3 -12   22.05    1.49   0
   1  -2 -13    2.37    1.84   0
   1   4   1   33.79    0.71   0
   2   7  -1   35.75    1.34   0
   2   9  -4   53.52    3.09   0
   3   3  -7   77.25    2.18   0
   3   3  -6  118.14    2.07   0
   3   3  -5  102.67    1.84   0
   3   4  -7    0.29    1.95   0
   3   4  -6   50.97    2.09   0
   3   4  -5  506.03    3.50   0
   3   5  -6   21.24    2.00   0
   3   5  -5  250.56    2.98   0
 -10  -8  -4    8.46    3.09   0
 -10  -5   0    6.84    2.47   0
 -10  -4   1    5.99    2.62   0
 -10   0   4   36.83    2.44   0
 -10   2   5  242.18    3.17   0
  -9  -9  -6   57.41    3.13   0
  -9  -8  -4   22.28    2.84   0
  -9  -5   0   19.82    2.16   0
  -9  -4   1   90.39    2.59   0
  -8   0   4   53.12    1.71   0
  -7 -10 -10   34.12    2.50   0
  -7  -7  -3   45.80    2.09   0
  -7   2   5  259.79    2.19   0
  -5  -9  -9    3.88    1.65   0
  -5  -7  -4  365.89    2.75   0
  -5  -5  -1   25.64    0.97   0
  -3  -8 -13   53.58    1.19   0
  -3  -6  -4   50.15    1.02   0
  -3  -3   0   29.93    0.84   0
  -3  10   5    1.37    1.02   0
  -3  12   4   17.88    1.90   0
  -1  12   2   24.88    2.61   0
   0  10   2  284.54    2.92   0
   1   9   1   16.12    1.67   0
   1  10   0    0.56    1.97   0
   1  11  -2   15.80    3.37   0
   2  -1 -11   29.69    1.73   0
   2   3  -1  439.53    1.94   0
   2   8  -1  423.85    3.56   0
   2   9  -5    6.81    3.11   0
   2   9  -3   67.46    2.37   0
   2   9  -2    3.42    2.40   0
   3   2  -8    4.41    1.71   0
   3   2  -7  263.89    2.72   0
   3   2  -6   77.10    1.77   0
   3   3  -8   -1.02    1.91   0
   3   4  -4  137.40    2.02   0
   3   5  -7   -1.17    2.49   0
   3   6  -6    3.15    2.41   0
   3   6  -5   12.03    2.07   0
   3   6  -4  101.08    2.28   0
 -10  -9  -6   17.99    3.02   0
  -9   0   4   18.40    1.87   0
  -9   2   5    5.50    1.59   0
  -8  -7  -3  119.81    2.60   0
  -7  -9  -7    3.07    2.10   0
  -7   5   6    8.32    1.07   0
  -6  -9  -8    5.87    1.81   0
  -6  -6  -2    0.94    1.06   0
  -6  -1   3   46.53    1.10   0
  -5  10   6   -0.46    0.78   0
  -4  -7  -5    3.94    1.05   0
  -4   0   3  680.45    2.32   0
  -4   4   5  464.72    1.41   0
  -2  11   4    1.36    1.49   0
  -1   7   4  230.47    1.33   0
  -1   8   4  285.34    1.85   0
  -1  11   3   -0.47    1.52   0
   0   3   2 2577.79    2.50   0
   0   8   3   27.30    1.04   0
   0  12   0   42.07    2.98   0
   1  11  -1   16.44    2.90   0
   2  -2  -9    0.91    0.87   0
   2  -2  -8    2.84    0.87   0
   2  -1  -5  400.12    1.63   0
   2   0 -12  110.46    2.80   0
   2   6   0  305.98    2.22   0
   2   7   0  135.06    2.05   0
   2   9  -1   57.88    2.23   0
   3   1  -8  128.05    1.99   0
   3   1  -7  288.10    2.60   0
   3   2  -9  180.31    2.96   0
   3   2  -5    4.20    1.16   0
   3   3  -9   59.95    2.75   0
   3   3  -4  116.25    1.74   0
   3   4  -9   -0.11    2.61   0
   3   5  -8    0.23    2.83   0
   3   5  -3   83.11    1.82   0
   3   6  -7   15.28    2.88   0
   3   6  -3   13.91    1.64   0
   3   7  -5   19.45    2.56   0
   3   7  -4    1.14    1.86   0
 -12  -2   2   24.46    3.42   0
 -11  -7  -3    7.09    2.99   0
 -11  -1   3   37.56    2.58   0
 -11   3   5   12.24    2.80   0
 -10  -7  -3    2.58    2.89   0
 -10  -1   3    1.01    1.99   0
  -9  -7  -3   63.12    2.79   0
  -9   5   6    0.69    1.56   0
  -8  -9  -7   84.67    2.76   0
  -7  -6  -2    9.66    1.78   0
  -7  -1   3  136.50    2.04   0
  -6  -2   2   16.43    1.31   0
  -5  -9 -10   33.81    1.84   0
  -4  -5  -2  450.97    2.39   0
  -4  12   5   71.91    2.22   0
  -3  -8 -11   -0.53    0.97   0
  -2  -3  -1    4.32    0.56   0
  -2  -1   1  437.61    1.42   0
  -1  -6  -8   41.49    0.57   0
  -1  -3  -2 3096.56    3.23   0
   0   9   3  222.00    2.06   0
   0  11   2   29.06    2.16   0
   0  12   1   -0.91    2.48   0
   1  -4 -10   70.23    0.97   0
   1  -4  -9   50.53    0.77   0
   1  -3 -13   49.96    1.91   0
   1   7   2  475.59    2.42   0
   1  10   1    6.46    1.88   0
   1  11   0   78.12    2.93   0
   2  -2 -10   71.04    1.42   0
   2  -2  -7   13.50    0.78   0
   2  -1 -12    0.68    2.19   0
   2   5   0  160.78    1.41   0
   2   8   0  428.52    3.34   0
   2  10  -3    9.99    2.99   0
   2  10  -2  191.92    3.98   0
   3   1  -9   -0.49    1.67   0
   3   1  -6 1053.04    3.91   0
   3   3 -10   86.86    3.02   0
   3   4  -3    0.68    0.82   0
   3   5  -9   -0.07    3.23   0
   3   6  -8   12.08    3.36   0
   3   7  -7   19.72    3.49   0
   3   7  -6    1.07    2.10   0
   3   7  -3   16.98    1.94   0
 -12  -4   0    3.46    3.57   0
 -12  -3   1   69.82    3.47   0
 -11  -6  -2   35.25    3.25   0
 -11  -2   2    4.46    2.60   0
 -11   1   4   14.14    2.67   0
 -10  -8  -5   24.46    3.06   0
  -9  -9  -7   47.08    3.10   0
  -9  -8  -5    8.35    2.55   0
  -9  -1   3  266.02    3.04   0
  -8  -8  -5  150.46    2.87   0
  -8  -6  -2   23.91    2.03   0
  -8  -1   3   81.38    2.01   0
  -6  -8  -6    5.99    1.53   0
  -6  -7  -4  166.56    2.30   0
  -6   6   6   37.86    0.88   0
  -5  -6  -3  229.85    2.22   0
  -4  -8  -8  161.45    1.78   0
  -3  -8 -12    6.51    1.00   0
  -3   1   3   83.37    0.82   0
  -3  11   5    4.44    1.42   0
  -2  -7  -9   98.05    1.03   0
  -2  -2   0   85.49    0.79   0
  -1   6   4   13.08    0.57   0
   0  -5 -13   17.72    1.08   0
   1  -4 -11    3.73    0.92   0
   1   6   2  400.45    1.99   0
   1   8   2  336.08    2.60   0
   2  -2 -11   47.69    1.76   0
   2   9   0   35.69    2.13   0
   2  10  -1    3.10    2.54   0
   3   1 -10   61.05    2.09   0
   3   1  -5    2.36    0.90   0
   3   2 -10   13.77    2.30   0
   3   2  -4   44.86    0.98   0
   3   3  -3  132.54    1.59   0
   3   5  -2    4.08    1.24   0
   3   6  -2   10.58    1.46   0
   3   7  -2    5.00    1.69   0
   3   8  -6   13.62    3.56   0
   3   8  -5   32.72    2.89   0
   3   8  -4    6.86    2.28   0
   3   8  -3   90.34    2.77   0
 -11  -5  -1   15.82    2.99   0
 -11  -4   0  101.67    3.50   0
 -11  -3   1   62.66    3.24   0
 -10  -6  -2    1.16    1.77   0
 -10  -5  -1    3.35    2.27   0
 -10  -2   2   69.75    2.80   0
 -10   3   5   19.46    2.02   0
  -9  -6  -2   55.01    1.92   0
  -9  -2   2  273.46    3.01   0
  -8  -2   2   78.56    1.92   0
  -7  -9  -8    1.54    1.95   0
  -7  -5  -1  248.99    2.54   0
  -7  -2   2  342.04    2.70   0
  -6  -9  -9   -0.63    1.77   0
  -6   1   4   95.49    1.35   0
  -6   3   5  749.53    2.69   0
  -5  -9 -11    0.55    1.68   0
  -5  -8  -7   31.00    1.49   0
  -4  -4  -1   87.81    1.29   0
  -4  -1   2  470.00    2.06   0
  -4   2   4   31.11    0.67   0
  -3  -5  -3   63.70    1.06   0
  -2  -6  -6   41.40    0.89   0
  -1  10   4   45.64    1.46   0
  -1  12   3    1.16    2.08   0
   0  10   3    0.29    1.41   0
   1   3   1  117.99    0.84   0
   1   9   2   80.19    1.88   0
   1  11   1   95.58    3.01   0
   2   0  -3  167.13    1.02   0
   2   1  -2  487.99    1.72   0
   2  11  -2   29.20    3.31   0
   3   0  -8   25.14    1.30   0
   3   0  -7   37.84    1.20   0
   3   2 -11   11.56    2.61   0
   3   4  -2    9.94    1.08   0
   3   8  -2    0.91    1.95   0
   3   9  -5  125.68    4.11   0
   3   9  -4    1.14    2.98   0
 -11  -7  -4    5.50    3.37   0
 -10  -4   0   63.57    2.76   0
 -10  -3   1   12.03    2.34   0
  -9  -5  -1    6.29    1.84   0
  -9  -4   0   -0.48    2.05   0
  -9  -3   1   58.82    2.35   0
  -9   1   4    3.88    1.74   0
  -9   3   5    1.25    1.52   0
  -8  -9  -8   49.58    2.86   0
  -8  -5  -1  802.35    4.26   0
  -8  -4   0  227.48    2.88   0
  -8  -3   1   98.76    2.27   0
  -8   1   4    1.07    1.17   0
  -7  -8  -6  130.23    2.57   0
  -7  -7  -4  146.06    2.43   0
  -7  -3   1    2.18    1.13   0
  -7   1   4 1723.72    4.89   0
  -7   3   5  160.83    1.86   0
  -5  -9 -12   54.99    1.98   0
  -5  -7  -5    1.77    1.32   0
  -4  -3   0   15.64    0.92   0
  -4  -2   1   17.81    0.89   0
  -3  -7  -7   30.03    0.96   0
  -2   2   3   57.64    0.43   0
  -2   8   5  229.22    1.36   0
  -2   9   5    7.19    0.86   0
  -1  -2  -1 3994.87    3.38   0
   0   5   3    4.49    0.54   0
   0  12   2    1.92    2.49   0
   1   5   2    5.62    0.62   0
   1  10   2   56.41    1.97   0
   1  12   0    4.63    3.05   0
   2  -2 -12    3.19    1.80   0
   2   2  -1   12.87    0.63   0
   2   7   1   50.60    1.49   0
   2   8   1  278.11    2.67   0
   2  10   0   67.84    2.55   0
   2  11  -1    3.84    2.78   0
   3   0 -10   -0.21    1.59   0
   3   0  -6   11.81    1.05   0
   3   1 -11   70.47    2.83   0
   3   6  -1   21.88    1.48   0
   3   7  -1   13.86    1.61   0
   3   9  -3   39.27    2.78   0
   3   9  -2  188.40    3.30   0
 -12  -1   2   56.44    3.50   0
 -10  -8  -6    4.16    2.73   0
 -10  -7  -4   -1.52    2.72   0
  -9  -9  -8   63.93    3.06   0
  -9  -7  -4    0.92    2.60   0
  -8  -8  -6   18.46    2.25   0
  -8  -7  -4    4.10    1.53   0
  -8   3   5  165.75    2.04   0
  -8   6   6    5.29    1.26   0
  -7  -9  -9  203.42    3.10   0
  -7   6   6   -0.11    0.87   0
  -6  -9 -10   18.32    1.93   0
  -6  -6  -3   34.91    1.58   0
  -5  -5  -2  154.51    1.80   0
  -5  11   6    0.78    0.99   0
  -4  -7  -6    0.29    0.99   0
  -3  -6  -5   -0.46    0.77   0
  -3   3   4  977.24    1.78   0
  -3  12   5    3.29    1.89   0
  -2  10   5   66.52    1.34   0
  -1  11   4   68.00    1.94   0
   0  11   3   76.55    2.15   0
   1  -4 -12   22.54    1.12   0
   1  -4  -8  182.15    0.86   0
   2  -2  -6  343.48    1.50   0
   2   6   1   15.43    0.81   0
   2   9   1  353.91    3.31   0
   3   0 -11   76.01    2.55   0
   3   1  -4  151.37    1.42   0
   3   2  -3  430.24    2.17   0
   3   3  -2  392.53    2.21   0
   3   5  -1   22.60    1.25   0
   3   8  -1   64.59    2.35   0
   3  10  -3    3.51    3.01   0
   4   3  -7   32.09    2.03   0
   4   4  -8   30.13    2.37   0
   4   4  -7    3.09    2.12   0
   4   4  -6   13.33    2.00   0
   4   4  -5   40.66    1.81   0
   4   5  -7   40.49    2.87   0
   4   5  -6    0.19    2.07   0
   4   5  -5   10.42    2.08   0
   4   6  -7    0.57    2.71   0
   4   6  -6    0.15    2.61   0
   4   6  -5  452.92    4.35   0
 -12  -5  -2   58.99    3.89   0
 -12  -4  -1   26.57    3.28   0
 -12  -3   0   21.93    3.18   0
 -12  -2   1   22.89    3.34   0
 -11  -6  -3   24.67    3.14   0
 -11  -1   2    4.39    2.25   0
 -11   2   4    7.70    2.46   0
 -10   0   3   56.85    2.48   0
  -9   7   6   14.95    1.66   0
  -8  -9  -9   20.01    2.50   0
  -7  -6  -3  171.29    2.55   0
  -6  -8  -7   41.56    1.79   0
  -6  -7  -5  238.54    2.50   0
  -6   0   3  257.36    2.03   0
  -5  -8  -8   64.25    1.80   0
  -5  -1   2   13.56    0.98   0
  -2  -7 -10   29.80    0.85   0
   1  11   2  251.10    3.37   0
   1  12   1   63.77    2.96   0
   2  -1  -4 1332.28    2.53   0
   2   5   1  364.33    1.97   0
   2  10   1    8.88    2.01   0
   2  11   0    2.33    2.61   0
   3  -1  -9  164.71    2.17   0
   3   9  -1   39.82    2.44   0
   3  10  -2  114.42    3.76   0
   4   3  -8    3.26    2.00   0
   4   3  -6    0.38    1.49   0
   4   4  -9   62.19    3.15   0
   4   5  -8   16.80    2.88   0
   4   5  -4  386.94    3.45   0
   4   6  -4    1.87    1.78   0
   4   7  -7    4.75    3.36   0
   4   7  -6    0.82    3.14   0
   4   7  -5   19.25    2.70   0
   4   7  -4   72.27    2.75   0
 -11  -7  -5    6.31    3.23   0
 -11  -5  -2    1.11    2.92   0
 -11  -2   1   10.44    2.53   0
 -10  -6  -3    2.01    1.85   0
 -10   4   5   23.91    2.07   0
  -9  -9  -9   37.62    3.51   0
  -9  -6  -3   28.18    2.38   0
  -9   0   3  103.08    2.29   0
  -8  -6  -3   18.95    2.01   0
  -8   0   3  198.74    2.41   0
  -7  -9 -10  102.70    2.72   0
  -7   0   3  204.14    2.18   0
  -6  -9 -11   53.02    2.29   0
  -6  -5  -2  342.58    2.68   0
  -4   9   6    0.96    0.48   0
  -3  -4  -2 2002.35    3.94   0
  -2  -7 -13    0.50    0.73   0
  -2   7   5    0.76    0.48   0
  -2  11   5   26.30    1.53   0
  -1  12   4   -0.53    2.08   0
   0  12   3    3.19    2.15   0
   2  -3 -10    2.17    0.89   0
   2  -2 -13    4.87    2.15   0
   2   3   0  666.66    2.13   0
   3  -1 -10   -0.44    1.40   0
   3  -1  -8   15.35    1.08   0
   3   0 -12    5.65    2.63   0
   3   0  -5   25.58    0.89   0
   3   7   0    1.65    1.40   0
   3   8   0    6.05    1.68   0
   3  10  -1   27.55    2.78   0
   4   2  -7   72.59    1.97   0
   4   2  -6    1.62    1.33   0
   4   3  -9   -1.16    2.47   0
   4   3  -5    0.60    1.07   0
   4   4  -4   55.62    1.51   0
   4   5  -3  156.48    2.31   0
   4   7  -3   16.46    2.04   0
   4   8  -5   21.95    2.95   0
   4   8  -4    0.94    2.49   0
 -11  -4  -1   16.79    2.65   0
 -11  -3   0  141.28    3.55   0
 -10  -8  -7   12.22    2.92   0
 -10  -7  -5    3.66    2.98   0
 -10  -5  -2   16.13    2.53   0
 -10  -1   2  396.70    3.71   0
  -9   4   5   22.85    1.88   0
  -8  -9 -10   13.67    2.80   0
  -8  -8  -7   -0.37    2.07   0
  -8   7   6    5.69    1.26   0
  -7  -8  -7   30.44    1.99   0
  -7  -7  -5  149.02    2.54   0
  -7  -5  -2  436.89    3.18   0
  -6  -9 -12   25.43    2.16   0
  -6  -1   2  509.54    2.70   0
  -6   7   6  414.25    1.63   0
  -5  -6  -4   33.22    1.38   0
  -5  -2   1   90.35    1.17   0
  -4  -8 -10   68.71    1.63   0
  -4  -5  -3  686.95    2.83   0
  -4  10   6   -0.18    0.74   0
  -3  -7  -8  153.61    1.52   0
   0   9   4   18.38    1.27   0
   1  -4 -13   34.12    1.45   0
   1   8   3  500.07    2.77   0
   1   9   3  269.08    2.30   0
   1  12   2   28.41    2.70   0
   2  -3 -11    1.09    1.16   0
   2  -3  -9  102.05    1.23   0
   2  11   1   83.78    3.00   0
   2  12   0    3.32    3.28   0
   3  -1 -11   16.34    1.95   0
   3  -1  -7   10.32    0.84   0
   3   6   0   37.06    1.38   0
   3   9   0    2.82    1.97   0
   4   2 -10   96.98    2.94   0
   4   3 -10   16.31    3.12   0
   4   3  -4   27.53    1.50   0
   4   8  -3    0.74    2.26   0
   4   9  -4    6.85    3.27   0
 -12   0   2   11.36    3.09   0
 -11  -6  -4    6.27    2.97   0
 -11   3   4    4.80    2.38   0
 -10  -4  -1   36.76    2.43   0
 -10  -3   0    4.16    2.40   0
 -10  -2   1   46.45    2.39   0
  -9  -8  -7   25.58    2.52   0
  -9  -7  -5   12.57    1.91   0
  -9  -5  -2   -0.04    1.42   0
  -9  -1   2    3.34    1.79   0
  -9   2   4   29.02    1.81   0
  -8  -7  -5    0.98    1.49   0
  -8  -5  -2   77.80    1.80   0
  -8  -1   2  430.94    3.21   0
  -8   4   5    1.39    1.44   0
  -7  -9 -11   11.07    2.44   0
  -7  -1   2  373.02    2.76   0
  -7   7   6    8.22    0.98   0
  -6  -8  -8   18.96    1.75   0
  -6   2   4  174.40    1.54   0
  -5  -8  -9   54.92    1.83   0
  -4  -7  -7   40.49    1.28   0
  -4   1   3   14.80    0.70   0
  -3  -3  -1  997.82    2.74   0
  -2  -7 -12    1.18    0.88   0
  -2  -7 -11    8.82    0.79   0
  -1  -6  -9    0.79    0.49   0
  -1  -4  -4 2620.18    3.05   0
   0   8   4  468.03    2.15   0
   0  10   4   12.09    1.33   0
   1   7   3    1.55    0.82   0
   1  10   3   42.63    1.62   0
   2   7   2    0.29    1.11   0
   2   8   2  194.28    2.18   0
   2   9   2   20.15    1.72   0
   3   5   0  437.40    2.50   0
   3  10   0   -1.98    2.36   0
   3  11  -1   33.24    3.53   0
   4   1  -9  134.29    2.61   0
   4   1  -8    4.27    1.61   0
   4   1  -7   73.15    1.85   0
   4   2  -5    1.37    1.32   0
   4   4  -3   56.38    1.39   0
   4   6  -2   19.20    1.58   0
   4   7  -2    0.61    1.27   0
   4   8  -2  157.32    3.08   0
   4   9  -3   47.32    3.06   0
 -12  -5  -3   56.30    2.92   0
 -12  -1   1   23.22    3.23   0
 -11  -7  -6    1.56    3.20   0
 -10  -6  -4   20.88    2.60   0
 -10   1   3   12.87    2.04   0
 -10   5   5    3.32    1.97   0
  -9  -4  -1   11.20    1.49   0
  -9  -3   0   73.15    2.30   0
  -9  -2   1    2.67    1.89   0
  -8  -4  -1   76.80    2.08   0
  -8  -3   0  209.57    2.63   0
  -8  -2   1   -0.02    1.59   0
  -7  -2   1   -0.37    1.39   0
  -7   2   4  152.32    1.74   0
  -7   4   5    0.69    1.04   0
  -6  -6  -4  581.07    3.45   0
  -4  -8 -11    5.67    1.43   0
  -4  -6  -5   65.60    1.30   0
  -4  11   6    0.11    1.04   0
  -3  -2   0    4.36    0.61   0
  -3  -1   1  140.05    1.07   0
  -2  -6  -7  870.28    2.46   0
  -2  12   5   29.97    1.88   0
  -1  -5  -6  179.67    0.91   0
   0  11   4    3.94    1.52   0
   1   0  -1    3.31    0.27   0
   1   4   2  769.77    2.02   0
   1  11   3   50.62    2.15   0
   2  -3 -12    7.14    1.48   0
   2  -3  -8   84.42    0.98   0
   2   4   1  232.28    1.48   0
   2  10   2    2.48    1.67   0
   2  12   1   71.37    3.49   0
   3  -1 -12    0.70    2.34   0
   3   1  -3  796.61    2.64   0
   3   2  -2  539.03    2.20   0
   3  11   0    6.56    2.63   0
   4   1 -10   15.40    2.18   0
   4   1  -6   21.10    1.29   0
   4   5  -2  139.79    1.81   0
   4   9  -2    1.04    2.42   0
   4  10  -3    1.92    3.60   0
 -12  -4  -2    4.00    2.58   0
 -12  -3  -1   17.50    3.30   0
 -12  -2   0   10.48    3.39   0
 -11  -5  -3   13.06    3.02   0
 -11   0   2    5.37    2.56   0
 -10  -8  -8   11.98    3.39   0
 -10  -7  -6   81.22    3.25   0
 -10   3   4   11.12    2.23   0
  -9  -8  -8   14.46    2.86   0
  -9  -6  -4   26.51    2.48   0
  -8  -8  -8   -1.58    2.54   0
  -8  -6  -4   29.14    2.19   0
  -8   8   6   84.43    1.56   0
  -7  -8  -8   25.23    2.01   0
  -7  -6  -4   19.57    1.73   0
  -6  -7  -6   10.23    1.47   0
  -5  -5  -3   17.44    1.27   0
  -4  -8 -13    5.55    1.59   0
  -4  -8 -12    1.41    1.35   0
  -4  -4  -2  476.47    2.30   0
  -3  -6  -6   25.24    0.97   0
  -3  -5  -4    1.11    0.74   0
   0   7   4  670.02    2.26   0
   1   1   0  933.57    1.57   0
   1   6   3  278.24    1.59   0
   2   6   2   13.64    0.94   0
   2  11   2   18.85    2.38   0
   3  -1  -6    1.12    0.73   0
   3   3  -1   96.39    1.11   0
   3   7   1  187.54    2.22   0
   3   8   1   33.78    1.30   0
   3   9   1   58.35    2.21   0
   3  10   1  117.38    2.66   0
   4   1 -11    0.29    2.49   0
   4   2  -4    1.06    1.12   0
   4   3  -3  151.30    1.85   0
   4   4  -2    1.89    1.15   0
   4   6  -1  210.52    2.49   0
   4   7  -1    0.77    1.63   0
   4   8  -1   49.02    2.14   0
   4   9  -1    2.21    2.57   0
   4  10  -2    5.07    3.32   0
   5   4  -7    2.37    2.21   0
   5   5  -8   51.91    3.25   0
   5   5  -7    7.81    3.01   0
   5   5  -6    1.33    2.59   0
   5   5  -5  230.27    3.27   0
   5   6  -7   11.28    3.55   0
   5   6  -6   -2.96    2.99   0
   5   6  -5   75.60    3.00   0
   5   7  -6   -0.19    3.49   0
   5   7  -5    7.12    2.91   0
 -11  -4  -2    3.65    2.83   0
 -11  -1   1    0.16    2.59   0
 -10  -5  -3   13.08    2.48   0
 -10   0   2    2.46    1.84   0
  -9  -7  -6    3.08    2.52   0
  -9   1   3   62.09    1.98   0
  -9   5   5   12.04    1.80   0
  -8  -7  -6   54.86    2.38   0
  -7  -7  -6   10.71    1.84   0
  -6  -8  -9    5.16    1.65   0
  -5  -8 -10    0.96    1.79   0
  -5   1   3  496.50    2.19   0
  -4   5   5   41.05    0.60   0
  -3  -7  -9    1.94    0.94   0
  -2  -5  -5  318.72    1.54   0
  -1   5   4  516.88    1.11   0
  -1   9   5   26.80    0.99   0
  -1  10   5    9.41    0.99   0
  -1  11   5    0.60    1.46   0
   0  12   4    1.29    2.01   0
   1  12   3   98.29    2.87   0
   2  -3 -13    2.28    1.70   0
   2  12   2   36.59    3.13   0
   3  -2 -10    1.49    1.43   0
   3  -2  -9   -0.05    1.15   0
   3   0  -4   49.81    0.91   0
   3   4   0  236.46    1.75   0
   4   0 -10   18.04    2.08   0
   4   0  -9    4.54    1.51   0
   4   0  -8    1.04    1.31   0
   4  10  -1    5.63    3.05   0
   5   4  -9   13.85    2.88   0
   5   4  -8   34.41    2.69   0
   5   4  -5   22.89    1.97   0
   5   6  -4    7.52    2.25   0
   5   7  -4   50.86    2.81   0
   5   8  -5    1.11    3.51   0
   5   8  -4    0.82    3.07   0
 -12  -5  -4   23.82    3.68   0
 -12   1   2   18.40    2.78   0
 -11  -6  -5   24.81    3.52   0
 -11  -3  -1    1.71    2.51   0
 -11  -2   0   37.32    2.67   0
 -11   2   3    4.01    2.28   0
 -11   4   4    1.79    2.48   0
 -10  -4  -2   82.03    2.64   0
 -10   6   5    3.87    2.15   0
  -9  -5  -3  123.03    2.75   0
  -9   3   4  312.61    2.91   0
  -8   1   3  373.92    2.87   0
  -7  -8  -9   12.66    2.04   0
  -7   8   6    2.15    1.00   0
  -6  -5  -3  204.00    2.22   0
  -6   1   3    0.63    0.85   0
  -5  -7  -7    1.57    1.25   0
  -5  -6  -5  138.32    1.85   0
  -4  -3  -1   18.61    0.92   0
  -4   0   2  202.34    1.37   0
   1  -3  -5    1.62    0.23   0
   2  -2  -5   30.22    0.63   0
   2   1  -1  452.63    1.52   0
   3  -2 -11    1.49    1.61   0
   3   6   1    0.91    0.85   0
   3  11   1   60.53    2.67   0
   4   0 -11   18.45    2.34   0
   4   0  -7    8.81    1.17   0
   4   1  -5    7.90    0.85   0
   4   5  -1    4.03    1.27   0
   4   8   0   16.50    2.02   0
   4   9   0    4.03    2.06   0
   4  11  -1    3.69    3.17   0
   5   3  -9   20.14    3.06   0
   5   3  -8    0.36    2.23   0
   5   3  -7    7.22    1.52   0
   5   5  -4    5.61    1.47   0
   5   6  -3   20.44    2.03   0
   5   8  -3   62.96    3.01   0
   5   9  -4   11.70    3.59   0
 -12  -4  -3   27.45    3.34   0
 -12   0   1   -0.66    3.07   0
 -10  -7  -7   13.47    2.85   0
 -10  -6  -5   27.37    2.91   0
 -10  -3  -1   -0.73    2.30   0
 -10  -2   0    3.79    2.26   0
 -10  -1   1    2.74    2.04   0
  -9  -8  -9   26.13    2.86   0
  -9   0   2  181.02    2.74   0
  -8  -8  -9   49.80    2.73   0
  -8  -5  -3   38.81    1.60   0
  -8   5   5    7.60    1.54   0
  -7  -5  -3  617.66    3.48   0
  -7   1   3   87.90    1.58   0
  -6  -8 -10    3.82    1.95   0
  -6   8   6   23.41    0.82   0
  -5  -8 -11   -0.71    1.75   0
  -5  -4  -2    8.54    1.09   0
  -4  -7  -8    6.63    1.11   0
  -4  -2   0   46.04    0.98   0
  -4  -1   1  193.55    1.46   0
  -2  -3  -2 1001.97    2.30   0
  -1   8   5   29.71    0.83   0
  -1  12   5   68.68    2.18   0
   0   4   3  214.62    0.89   0
   0  13   4    7.81    2.53   0
   1  -1  -2  154.84    0.54   0
   1  10   4   14.65    1.56   0
   2   0  -2  257.12    1.12   0
   2   9   3   34.34    1.55   0
   2  10   3    9.77    1.72   0
   3  -2 -12   27.48    1.99   0
   3  -2  -8   22.89    0.93   0
   3  12   1   54.01    3.57   0
   4   7   0   39.57    1.48   0
   4  10   0   -1.47    2.74   0
   5   2  -9    3.52    2.30   0
   5   2  -8   10.33    2.21   0
   5   2  -7    1.72    1.68   0
   5   3  -5  321.12    3.15   0
   5   4  -4    4.08    1.75   0
   5   5  -3   60.74    2.07   0
   5   8  -2   39.45    2.47   0
   5   9  -3   15.47    3.04   0
 -12  -3  -2   32.85    3.49   0
 -12  -2  -1   14.45    3.02   0
 -12  -1   0   -0.78    3.15   0
 -11  -5  -4    5.68    2.81   0
 -11   1   2   13.57    2.79   0
 -10   2   3   29.29    2.25   0
 -10   4   4   30.69    2.31   0
  -9  -7  -7    4.15    2.52   0
  -9  -6  -5   51.59    2.59   0
  -9  -4  -2   14.61    1.50   0
  -9  -3  -1   12.91    1.92   0
  -9  -1   1    0.86    1.92   0
  -8  -7  -7   -0.19    1.88   0
  -8  -6  -5    4.07    1.86   0
  -8  -4  -2  108.67    2.25   0
  -8   0   2    1.48    1.52   0
  -8   3   4  274.89    2.46   0
  -7  -8 -10    0.65    2.29   0
  -7  -6  -5   31.70    1.80   0
  -6  -6  -5   59.59    1.76   0
  -5  -8 -12   40.07    2.02   0
  -5   0   2   14.30    0.90   0
  -4  -5  -4  799.07    3.03   0
  -3  10   6   34.61    0.89   0
  -3  11   6  111.65    1.49   0
   1   9   4   11.70    1.19   0
   1  11   4   11.88    1.65   0
   2  -3  -7   21.90    0.63   0
   2   2   0   84.56    0.75   0
   2   5   2  161.05    1.37   0
   2   8   3    3.07    1.11   0
   2  11   3   47.70    2.33   0
   3  -1  -5    3.49    0.78   0
   3   5   1  641.68    2.77   0
   3   8   2   -0.35    1.49   0
   3   9   2   45.45    1.86   0
   3  10   2   -0.46    2.01   0
   4   0  -6   29.75    1.22   0
   4   2  -3  374.85    2.30   0
   4   6   0   26.92    1.56   0
   4  11   0    3.04    3.20   0
   5   2 -10    3.54    2.86   0
   5   9  -2    1.87    2.66   0
 -12  -5  -5    2.00    3.34   0
 -12   2   2    1.73    3.42   0
 -11  -6  -6   23.06    3.60   0
 -11  -4  -3   52.65    3.07   0
 -11   3   3    1.48    2.69   0
 -10  -5  -4   29.44    2.66   0
  -9  -8 -10   -0.30    2.86   0
  -9  -2   0    7.00    1.87   0
  -9   6   5    1.70    1.82   0
  -8  -8 -10   75.02    3.09   0
  -8  -3  -1   22.67    1.74   0
  -8  -1   1    3.05    1.53   0
  -7   0   2   16.01    1.39   0
  -7   3   4   51.99    1.33   0
  -7   9   6   -1.25    1.09   0
  -6  -8 -11   12.60    2.06   0
  -5  -3  -1  141.08    1.42   0
  -5  -1   1   -0.19    0.81   0
  -3  -7 -10  123.37    1.52   0
  -3  -4  -3  868.98    2.68   0
  -1  -6 -10   -0.06    0.58   0
   0   6   4    7.97    0.52   0
   1   2   1 3972.84    3.52   0
   1   8   4  417.17    2.22   0
   1  12   4    8.89    2.26   0
   2   7   3    0.47    0.94   0
   2  12   3  140.97    3.22   0
   3   7   2  119.69    1.79   0
   3  11   2    1.57    2.25   0
   4  -1 -10   12.34    1.97   0
   4   1  -4  148.06    1.64   0
   4   4  -1  205.07    1.79   0
   4   9   1   52.72    2.31   0
   5   3  -4   19.22    1.58   0
   5   4  -3    4.65    1.60   0
   5   8  -1    3.31    2.19   0
   5   9  -1    1.90    2.40   0
   5  10  -2   18.97    2.75   0
   6   6  -6   35.85    3.18   0
 -11  -3  -2    1.21    2.72   0
 -11  -1   0    3.38    2.76   0
 -11   0   1    6.33    1.81   0
 -10  -7  -8    0.06    3.17   0
 -10  -6  -6    9.62    3.01   0
 -10   1   2   54.62    2.33   0
  -9  -5  -4   89.59    2.68   0
  -9   2   3   25.68    1.83   0
  -8  -8 -11  151.31    3.73   0
  -8  -2   0   11.74    1.57   0
  -7  -8 -11    6.39    2.43   0
  -7  -2   0    0.12    1.37   0
  -7  -1   1   12.39    1.43   0
  -6   3   4   10.02    0.87   0
  -5  -7  -8   39.89    1.53   0
  -5  -5  -4   47.15    1.43   0
  -5  -2   0    0.42    0.65   0
  -4  -7  -9   35.75    1.42   0
  -3   9   6  144.26    0.85   0
  -3  12   6    3.31    1.28   0
  -2  -6  -8  104.23    1.14   0
  -2  -2  -1 8445.23    6.20   0
   0  11   5   52.16    1.94   0
   1   5   3   14.77    0.62   0
   2   3   1    4.88    0.62   0
   3  -2  -7    0.82    0.71   0
   3   1  -2   17.93    0.78   0
   3   2  -1  546.93    2.10   0
   3  12   2    3.62    3.02   0
   4  -1 -11   16.33    2.15   0
   4   5   0  153.60    1.91   0
   4   8   1  123.64    1.99   0
   4  10   1    8.75    1.87   0
   4  11   1    8.15    2.74   0
   5   1 -10   41.49    2.63   0
   5   1  -9    0.77    1.97   0
   5   1  -8    8.23    1.82   0
   5   2  -5    0.75    1.50   0
   5   5  -2    3.00    1.11   0
   5   7  -1    1.10    1.75   0
   5  10  -1    0.45    3.29   0
   6   5  -7   -0.26    3.20   0
   6   5  -6    3.01    2.95   0
   6   6  -5   12.17    2.87   0
   6   7  -5    1.04    2.96   0
   6   7  -4   19.07    2.82   0
   6   8  -4   74.75    3.70   0
 -12  -4  -4   47.23    3.65   0
 -12   1   1   32.31    3.37   0
 -11  -5  -5  124.91    3.93   0
 -11  -2  -1    1.49    1.99   0
 -10  -4  -3   19.22    2.39   0
  -9  -6  -6   -1.47    2.36   0
  -9   4   4   12.90    1.68   0
  -8  -7  -8    9.74    2.27   0
  -8  -5  -4  128.09    2.61   0
  -6  -8 -12   18.23    2.24   0
  -6  -7  -8   19.26    1.67   0
  -6  -5  -4    2.30    1.46   0
  -5  -6  -6    5.00    1.28   0
  -3  -6  -7   14.33    0.87   0
   0   9   5  143.95    1.57   0
   0  12   5    4.86    1.96   0
   1  13   4    0.37    2.60   0
   2  -1  -3  250.53    1.06   0
   3   3   0   27.48    0.73   0
   4  -1 -12   16.62    2.55   0
   4   0  -5   15.02    0.97   0
   4   7   1   75.19    1.57   0
   4  12   1   18.65    3.22   0
   5   1  -7  191.84    2.37   0
   5   6  -1   38.22    1.90   0
   6   4  -8   66.50    3.64   0
   6   4  -7    1.61    2.38   0
   6   4  -6    3.68    2.46   0
   6   5  -5    7.86    2.48   0
   6   6  -4   16.42    2.32   0
   6   8  -3   33.89    2.81   0
 -12  -3  -3    3.32    3.39   0
 -12   0   0  107.47    3.72   0
 -11  -6  -7   32.47    3.42   0
 -11   2   2   25.73    2.83   0
 -10  -3  -2    7.42    2.29   0
 -10  -1   0   61.34    2.38   0
 -10   0   1    3.03    2.12   0
 -10   3   3    1.84    2.04   0
 -10   5   4    0.57    2.12   0
  -9  -4  -3   10.81    2.06   0
  -9   1   2   15.35    1.68   0
  -8  -6  -6    5.51    2.05   0
  -8   2   3   73.91    1.70   0
  -7  -7  -8    6.68    1.93   0
  -7  -5  -4  353.31    2.76   0
  -6  -6  -6   11.92    1.58   0
  -4  -4  -3 1314.03    3.68   0
  -3  -7 -11    2.15    1.09   0
  -3  -5  -5  286.20    1.71   0
  -2  -1   0 1156.35    2.19   0
  -2   0   1 1045.02    1.94   0
  -2  11   6    8.47    1.20   0
  -1  -3  -3   65.72    0.56   0
   1   7   4  211.13    1.50   0
   3   0  -3   15.11    0.70   0
   3   6   2   22.33    1.14   0
   3   9   3  117.50    2.08   0
   3  10   3   26.48    2.04   0
   3  11   3    0.75    2.14   0
   4  -1  -7    4.87    1.10   0
   5   1  -6   19.25    1.57   0
   5   3  -3   47.61    1.64   0
   5   4  -2    4.23    1.43   0
   5   8   0    8.52    2.21   0
   5   9   0   15.51    1.88   0
   5  10   0   30.18    3.23   0
   6   3  -9    1.38    2.93   0
   6   3  -8   18.14    2.93   0
   6   3  -7    0.79    2.25   0
   6   4  -5    6.39    2.14   0
   6   5  -4   99.19    2.78   0
   6   6  -3   13.94    2.30   0
   6   7  -3  153.32    2.96   0
   6   9  -3  104.10    3.37   0
 -12  -2  -2    8.70    2.56   0
 -12  -1  -1   25.09    3.26   0
 -11  -4  -4    7.99    2.91   0
 -11   4   3   36.11    2.78   0
 -10  -6  -7    3.48    3.05   0
 -10  -5  -5    0.86    2.62   0
 -10  -2  -1  134.34    2.47   0
  -9  -7  -9    0.44    3.02   0
  -8  -4  -3  326.66    3.13   0
  -8   4   4   17.42    1.59   0
  -7  -6  -6   31.21    1.44   0
  -7   2   3  167.32    1.85   0
  -6   9   6    0.41    0.80   0
  -5  -7  -9   32.72    1.63   0
  -3  -7 -12    6.65    1.34   0
  -3  -3  -2    0.51    0.72   0
  -2  10   6   57.67    1.11   0
  -2  12   6    2.66    1.48   0
  -1   7   5   68.35    0.74   0
   0  13   5   -0.20    2.18   0
   2  -4 -12    1.55    1.08   0
   2  -4 -11   52.71    1.08   0
   2   6   3    0.34    0.79   0
   2   9   4   -1.30    1.35   0
   2  10   4   -0.16    1.50   0
   2  11   4    6.34    1.95   0
   2  12   4   -0.26    2.47   0
   3   4   1  143.47    1.41   0
   3  12   3   78.72    3.11   0
   4   2  -2   33.27    0.87   0
   4   6   1  161.36    1.76   0
   4   9   2   24.43    2.04   0
   4  10   2   18.13    2.21   0
   4  11   2    1.02    2.68   0
   5   0 -10    0.83    2.24   0
   5   0  -9    4.24    1.90   0
   5   2  -4    5.05    1.32   0
   5   5  -1   41.40    1.63   0
   5   7   0   52.71    1.96   0
   5  11   0   13.60    2.79   0
   6   3  -6   10.22    2.18   0
   6   7  -2  228.86    3.57   0
   6   8  -2   36.23    2.66   0
   6   9  -2    3.95    2.90   0
 -12  -4  -5    8.80    3.80   0
 -11  -5  -6   20.35    3.60   0
 -11  -3  -3    8.28    2.67   0
 -11   1   1    0.45    2.64   0
  -9  -5  -5   91.39    2.84   0
  -9  -3  -2    7.11    1.46   0
  -9  -2  -1    1.44    1.89   0
  -9  -1   0   77.42    2.17   0
  -9   0   1   24.55    2.00   0
  -8  -7  -9   59.68    2.85   0
  -8   1   2   31.96    1.60   0
  -7  -7  -9    0.68    1.96   0
  -7  -4  -3   13.00    1.57   0
  -6  -7  -9    5.13    1.73   0
  -6  -4  -3   35.65    1.45   0
  -6   2   3    9.80    0.98   0
  -5  -4  -3  455.17    2.60   0
  -4  -7 -10    2.21    1.22   0
  -4  -6  -7   66.26    1.30   0
  -4   2   3   84.23    0.92   0
  -3  -7 -13   53.25    1.58   0
  -2  -5  -6  247.71    1.48   0
   0   8   5  678.13    2.43   0
   1   3   2 3074.64    3.43   0
   2  -4 -10    5.16    0.75   0
   2   4   2  969.44    2.61   0
   3  -3 -11    2.89    1.21   0
   3  -3 -10   21.73    1.11   0
   3   8   3  162.13    2.06   0
   4   1  -3    9.84    0.87   0
   4   4   0    1.05    1.02   0
   4   8   2   83.24    2.02   0
   4  12   2   36.35    3.38   0
   5   0 -11   39.14    3.00   0
   5   0  -8   64.88    1.93   0
   5   1  -5  130.69    1.89   0
   5   6   0   12.27    1.54   0
   5   9   1    4.30    2.06   0
   5  10   1   10.47    2.58   0
   6   2  -9   -0.32    2.80   0
   6   2  -8    3.40    2.54   0
   6   3  -5   40.46    2.25   0
   6   4  -4   69.74    1.93   0
   6   5  -3    5.88    1.41   0
   6   6  -2   42.05    2.34   0
   6   9  -1   77.36    3.22   0
 -12  -3  -4    3.44    3.14   0
 -12   2   1   12.62    3.20   0
 -11  -2  -2   -1.81    2.72   0
 -11  -1  -1    2.28    2.80   0
 -11   0   0    0.90    2.57   0
 -10  -4  -4   29.92    2.56   0
 -10   2   2    0.51    2.23   0
 -10   6   4   17.74    2.64   0
  -9  -7 -10    3.01    3.22   0
  -9  -6  -7    5.17    1.88   0
  -9   3   3  122.17    2.30   0
  -9   5   4   34.49    1.99   0
  -8  -5  -5    0.03    1.84   0
  -8  -3  -2   46.39    1.89   0
  -5   2   3   28.52    0.90   0
  -4  -5  -5   29.51    1.08   0
  -3   1   2  358.97    1.38   0
  -1  -6 -11    4.93    0.71   0
  -1  -5  -7  378.89    1.38   0
   1  10   5   57.17    1.75   0
   1  11   5    1.17    1.67   0
   1  12   5   29.30    2.13   0
   2  -4 -13   23.59    1.33   0
   2   8   4    5.27    1.16   0
   2  13   4   40.99    3.06   0
   3  -3 -12   46.43    1.64   0
   3  -2  -6   59.43    0.96   0
   5   0  -7    9.75    1.39   0
   5   8   1   75.18    2.52   0
   5  11   1    1.09    3.28   0
   6   2  -7   10.80    2.20   0
   6   8  -1   -1.61    2.40   0
   6  10  -1   50.73    3.59   0
   7   6  -6   29.11    4.01   0
   7   7  -5    2.07    3.97   0
 -12  -2  -3    3.54    3.21   0
 -12   1   0   10.39    3.20   0
 -11  -4  -5   14.48    3.03   0
 -11   3   2    7.78    2.64   0
 -11   5   3   34.67    3.03   0
 -10  -6  -8   25.29    3.31   0
 -10  -5  -6   32.26    3.07   0
 -10  -3  -3    3.57    2.29   0
 -10   4   3   22.63    2.45   0
  -8  -7 -10   19.99    2.76   0
  -8  -6  -7   85.10    2.46   0
  -8  -2  -1   43.11    1.77   0
  -8  -1   0   28.56    1.71   0
  -8   0   1  133.42    2.07   0
  -7  -6  -7    0.55    1.80   0
  -7  -5  -5    1.64    1.61   0
  -7   1   2    2.69    1.22   0
  -7   4   4  181.62    1.89   0
  -6  -6  -7   70.24    1.82   0
  -5  -7 -10   50.08    1.77   0
  -5  -6  -7    1.04    1.26   0
  -5  -5  -5   29.76    1.38   0
  -4  -7 -11    0.50    1.51   0
  -4  -3  -2   29.17    0.77   0
  -3  -6  -8  159.90    1.63   0
  -3  -2  -1   10.22    0.67   0
  -2  -6  -9   66.60    1.10   0
   1  13   5   29.07    2.84   0
   3  -3  -9   16.52    0.97   0
   3  -1  -4   52.25    0.81   0
   3   5   2    8.04    0.91   0
   3   7   3   79.95    1.55   0
   4  -2 -11    7.34    1.83   0
   4  -2 -10   28.78    1.48   0
   4  -1  -6   16.47    0.92   0
   4   0  -4  128.48    1.38   0
   4   7   2   60.29    1.77   0
   5   2  -3    5.14    1.32   0
   5   3  -2   54.16    1.24   0
   5   4  -1   50.16    1.52   0
   6   2  -6   30.57    2.03   0
   6   3  -4   62.82    2.04   0
   6   4  -3    0.15    1.83   0
   6   5  -2   17.67    1.85   0
   7   5  -6   -0.86    3.37   0
   7   6  -5    1.18    2.37   0
   7   6  -4   54.08    3.03   0
   7   7  -4   61.21    3.53   0
   7   8  -3   32.01    3.28   0
 -12  -4  -6   19.19    4.22   0
 -12  -1  -2    4.47    3.41   0
 -12   0  -1    0.18    3.36   0
 -11  -5  -7    2.07    3.61   0
 -10  -2  -2   77.69    2.75   0
 -10   1   1   40.72    2.18   0
  -9  -6  -8   21.15    2.50   0
  -9  -4  -4  113.54    2.23   0
  -8   3   3   70.79    1.89   0
  -7  -7 -10    6.06    2.07   0
  -7   0   1    6.39    1.41   0
  -6  -7 -10    2.31    1.83   0
  -6  -5  -5 1012.73    4.14   0
  -6   4   4    2.04    1.02   0
  -6   6   5   10.76    0.96   0
  -5  -3  -2  370.24    2.16   0
  -1  -6 -13   54.14    1.13   0
  -1  -6 -12    7.64    0.86   0
  -1  12   6   15.21    1.68   0
   1   9   5   19.57    1.31   0
   3  11   4    4.04    2.06   0
   4  -2 -12    0.97    1.91   0
   4  10   3    0.14    2.15   0
   4  11   3   23.80    2.79   0
   4  12   3   28.19    2.88   0
   5   0  -6   39.69    1.54   0
   5   5   0   25.42    1.55   0
   5   7   1  201.30    2.33   0
   6   1 -10    0.12    2.77   0
   6   1  -9    5.53    2.31   0
   6   1  -8    3.68    2.10   0
   6   6  -1    0.90    1.79   0
   6   8   0   79.36    2.84   0
   6   9   0  160.49    3.57   0
   6  10   0    1.94    2.99   0
   7   4  -7    4.17    3.18   0
   7   4  -6   29.46    2.87   0
   7   5  -5   -0.24    2.19   0
   7   7  -3   24.52    3.06   0
 -12   3   1   15.07    3.51   0
 -11  -3  -4   19.06    2.97   0
 -11   2   1    2.44    2.75   0
 -10  -6  -9    1.16    3.43   0
 -10  -1  -1    2.07    2.19   0
 -10   0   0    2.04    1.63   0
  -9  -5  -6    8.88    2.30   0
  -9  -3  -3  123.55    2.53   0
  -9   2   2  200.59    2.52   0
  -8  -7 -11   42.32    3.12   0
  -8  -4  -4   49.10    2.08   0
  -8   5   4   43.21    1.82   0
  -7  -7 -11    8.72    2.50   0
  -7  -1   0   26.24    1.42   0
  -6  10   6   -0.27    0.98   0
  -5  -7 -11    3.27    1.71   0
  -5   1   2   51.84    1.04   0
  -4  -7 -13   13.21    1.90   0
  -4  -7 -12    1.31    1.69   0
  -4  -2  -1   85.88    1.19   0
  -4   1   2  101.23    1.03   0
  -3  -4  -4   -0.39    0.71   0
  -3  -1   0    4.80    0.42   0
  -3   0   1   -0.07    0.38   0
  -3   4   4   16.98    0.47   0
  -2   9   6   19.90    0.66   0
  -1  10   6    3.86    1.02   0
   1   6   4  185.76    1.28   0
   3  10   4    6.92    1.57   0
   3  12   4   -2.86    2.18   0
   4   9   3   18.99    1.88   0
   5  -1 -10    1.48    2.02   0
   5   1  -4   39.84    1.42   0
   5   9   2    2.76    2.08   0
   5  10   2   23.39    2.47   0
   5  11   2    9.25    2.68   0
   5  12   2   -2.33    3.52   0
   6   1  -7    2.44    1.78   0
   6   2  -5   47.06    1.91   0
   6   7   0   98.26    2.60   0
   7   3  -8    0.90    2.81   0
   7   4  -5   25.74    2.59   0
   7   5  -4    1.28    2.68   0
   7   6  -3   28.10    2.85   0
   7   8  -2   27.28    3.22   0
   7   9  -2   44.99    3.77   0
 -12  -3  -5   -0.92    3.26   0
 -11  -5  -8    0.01    3.89   0
 -11  -4  -6    2.48    3.08   0
 -11  -2  -3   44.82    3.11   0
 -11   1   0   30.37    2.77   0
 -10  -5  -7   47.04    3.39   0
 -10  -4  -5   -0.11    1.92   0
 -10   3   2    6.05    2.24   0
  -9   1   1    8.26    2.02   0
  -9   6   4   22.49    1.99   0
  -8  -5  -6    0.74    2.09   0
  -7  -4  -4   -0.05    1.62   0
  -6  -7 -11   -0.24    2.06   0
  -5  -7 -12   16.49    2.11   0
  -5  -2  -1  182.14    1.54   0
  -5   0   1    6.17    0.90   0
  -4  -6  -8  123.61    1.65   0
  -4  -1   0  911.27    2.79   0
  -4   0   1  127.26    1.23   0
   2  -4  -9   36.07    0.66   0
   2   5   3  407.60    1.91   0
   2   7   4    0.26    0.87   0
   2  11   5   12.10    1.92   0
   2  12   5   17.51    2.47   0
   3   1  -1  130.93    1.14   0
   3   2   0    4.75    0.68   0
   3   9   4   13.80    1.49   0
   4  -2  -8   -0.17    0.99   0
   4   2  -1   17.55    0.99   0
   4   3   0   15.09    1.02   0
   4   6   2    0.08    0.95   0
   4   8   3   19.50    1.71   0
   5  -1 -11    0.44    2.16   0
   5  -1  -9    4.32    1.51   0
   5   6   1    0.45    1.54   0
   5   8   2    8.40    1.92   0
   6   3  -3   -1.05    1.55   0
   6   4  -2  246.32    2.75   0
   6   5  -1  121.30    2.24   0
   6   9   1   33.78    2.76   0
   6  10   1   37.73    3.39   0
   6  11   1    0.66    3.57   0
   7   3  -7   16.01    2.67   0
   7   3  -6   32.61    2.35   0
   7   7  -2   12.99    2.03   0
   7   9  -1    3.76    3.33   0
 -12  -2  -4    0.51    3.62   0
 -12   2   0   93.00    3.93   0
 -11  -1  -2   14.39    2.76   0
 -11   0  -1   25.12    2.96   0
 -11   4   2    8.84    2.53   0
 -10  -3  -4   11.13    2.34   0
 -10   5   3    1.74    2.28   0
  -9  -6  -9   82.91    3.22   0
  -9  -2  -2   26.52    1.63   0
  -9  -1  -1   71.60    2.47   0
  -9   0   0   90.96    2.44   0
  -9   4   3    0.42    1.69   0
  -8  -3  -3    8.89    1.72   0
  -8   2   2    4.78    1.55   0
  -7  -7 -12    2.23    2.70   0
  -7  -6  -8    0.49    1.78   0
  -7  -5  -6   86.77    2.05   0
  -7   3   3  343.73    2.42   0
  -6  -7 -12   37.73    2.56   0
  -6  -6  -8    2.79    1.56   0
  -6  -4  -4 1130.73    4.42   0
  -5  -7 -13    1.10    2.29   0
  -5  -6  -8    4.60    1.30   0
  -5  -1   0  555.92    2.45   0
  -4  -4  -4  615.61    2.66   0
  -4   4   4   16.93    0.62   0
  -4   6   5    5.87    0.57   0
   0   1   1   21.41    0.15   0
   0  12   6   49.22    1.99   0
   2  10   5   20.74    1.60   0
   2  13   5   21.00    2.74   0
   3  -3  -8   68.37    1.03   0
   3   3   1 1008.53    2.92   0
   3   6   3    1.81    1.05   0
   4  -1  -5    0.05    0.87   0
   4   1  -2  475.37    2.27   0
   5  -1  -8   10.17    1.45   0
   5   3  -1   54.28    1.42   0
   6   1  -6    1.61    1.58   0
   6   2  -4   37.89    1.82   0
   6   6   0   -0.61    1.76   0
   6   8   1   39.61    2.34   0
   7   4  -4   23.58    2.37   0
   7   5  -3   84.60    2.32   0
   7   8  -1   78.03    3.34   0
 -12  -3  -6   20.26    3.58   0
 -12  -1  -3    0.71    3.14   0
 -12   0  -2   60.25    3.98   0
 -12   1  -1   27.71    3.16   0
 -11  -3  -5    4.65    2.99   0
 -10   2   1   17.77    2.18   0
  -9  -5  -7    1.82    2.57   0
  -9  -4  -5   -0.67    1.66   0
  -8  -6  -9    0.08    2.66   0
  -6  -5  -6  769.10    4.07   0
  -5  -4  -4   18.63    0.93   0
  -4  -5  -6    0.37    0.99   0
  -3  -6  -9    3.84    1.15   0
  -2  -6 -10   29.86    1.03   0
  -2  -3  -3  184.46    1.08   0
   0  -4  -6 1143.03    1.51   0
   0   5   4   26.29    0.53   0
   0   7   5    6.85    0.62   0
   0  11   6   31.28    1.44   0
   0  13   6    0.81    2.04   0
   1   8   5    8.85    0.88   0
   2  -2  -4   46.97    0.56   0
   3   8   4   18.53    1.32   0
   4   4   1   80.90    1.20   0
   5   0  -5   90.04    1.60   0
   5   2  -2  725.79    3.26   0
   5   4   0    3.15    1.22   0
   5   7   2   54.56    1.93   0
   5  11   3   19.59    2.89   0
   5  12   3   -0.14    3.55   0
   6   0 -10    0.38    2.39   0
   6   0  -9    4.33    2.19   0
   7   2  -9    5.55    3.16   0
   7   2  -8   12.11    2.83   0
   7   2  -7  115.08    2.99   0
   7   3  -5    8.58    2.21   0
   7   7  -1   -0.86    2.52   0
   7   9   0    1.17    2.98   0
   7  10   0    2.75    3.88   0
   8   5  -6    2.19    3.25   0
   8   6  -5   22.69    4.02   0
   8   7  -4    0.92    4.06   0
 -11  -4  -7   -5.11    3.66   0
 -11   3   1    1.93    2.89   0
 -10  -5  -8   41.07    2.75   0
 -10  -4  -6    1.27    2.72   0
 -10  -2  -3    0.59    2.22   0
 -10   1   0   -0.56    2.12   0
  -9  -6 -10    5.86    2.89   0
  -8  -4  -5   79.58    2.28   0
  -8  -2  -2    1.33    1.53   0
  -8   1   1   23.02    1.71   0
  -7  -6  -9   96.92    2.59   0
  -6   3   3  128.98    1.57   0
  -5  -5  -6  152.03    1.85   0
  -1  -2  -2 6172.37    4.13   0
   0  10   6    4.07    1.19   0
   2   1   0 1195.71    2.34   0
   2   9   5   12.31    1.24   0
   3   0  -2   27.14    0.72   0
   4  -2  -7  160.92    1.62   0
   4   7   3    2.95    1.38   0
   4  10   4   24.90    2.20   0
   4  11   4   83.38    2.72   0
   4  12   4    8.27    2.60   0
   5  -1  -7    7.71    1.24   0
   5   1  -3  113.56    1.61   0
   5   5   1   30.62    1.48   0
   5  10   3   23.16    2.21   0
   6   0  -8   23.27    1.81   0
   6   1  -5  129.12    2.19   0
   6   7   1    4.99    2.08   0
   6  10   2   35.57    3.11   0
   6  11   2    6.94    3.27   0
   7   4  -3    4.65    2.13   0
   8   5  -5   27.67    3.56   0
   8   6  -4   -1.44    3.47   0
   8   7  -3   13.85    3.63   0
 -12  -2  -5   35.22    3.85   0
 -12   3   0   -2.32    3.57   0
 -11  -2  -4    8.00    2.91   0
 -11   2   0   38.14    2.75   0
 -11   5   2   13.03    2.99   0
 -10  -1  -2   -1.70    1.74   0
 -10   0  -1   69.26    2.65   0
 -10   4   2    2.28    2.32   0
  -9  -3  -4   43.16    2.23   0
  -9   3   2    1.55    1.78   0
  -9   7   4   13.43    2.19   0
  -8  -6 -10   46.36    3.12   0
  -8  -5  -7    7.50    1.98   0
  -8  -1  -1  138.55    2.02   0
  -8   0   0   90.13    1.95   0
  -8   4   3   22.96    1.58   0
  -8   6   4   40.27    2.00   0
  -8   9   5   27.99    1.96   0
  -7   2   2   16.45    1.37   0
  -6  -6  -9    2.43    1.74   0
  -6  -3  -3   44.58    1.48   0
  -5  -6  -9   11.66    1.66   0
  -4  -6  -9   11.20    1.29   0
  -2  -5  -7    4.92    0.78   0
   0  -5  -9   18.29    0.50   0
   1  12   6   20.08    2.13   0
   2   2   1 9999.99    7.05   0
   3  -2  -5   14.49    0.72   0
   3   4   2 2103.20    4.31   0
   3  11   5   13.18    2.12   0
   3  12   5   85.55    2.81   0
   3  13   5  162.72    4.02   0
   4   0  -3  679.81    2.55   0
   4   5   2  511.49    2.74   0
   5   9   3  184.33    2.99   0
   6   0  -7   -0.48    1.59   0
   6   2  -3    7.01    1.51   0
   6   3  -2  162.77    2.03   0
   6   4  -1  143.72    1.99   0
   6   5   0   26.16    1.72   0
   6   9   2    3.48    2.49   0
   7   2  -6   15.10    2.06   0
   7   3  -4   37.71    2.35   0
   8   4  -6   -0.63    3.25   0
   8   5  -4  109.48    3.45   0
   8   6  -3   61.77    3.24   0
   8   8  -2   -1.18    3.58   0
 -12  -1  -4   49.32    3.93   0
 -12   2  -1    2.03    3.23   0
 -11  -4  -8    0.01    3.97   0
 -11  -3  -6  326.79    5.16   0
 -11  -1  -3    0.50    2.82   0
 -11   0  -2   11.23    3.08   0
 -11   1  -1   -0.34    2.87   0
 -10  -5  -9   46.73    3.36   0
 -10  -3  -5   -0.17    2.69   0
 -10   6   3   69.96    2.80   0
  -9  -5  -8    5.59    2.51   0
  -9  -4  -6   -0.34    2.37   0
  -9  -2  -3    5.56    1.94   0
  -9   5   3   19.43    1.90   0
  -7  -5  -7    2.89    1.91   0
  -7  -4  -5   71.07    2.04   0
  -6   7   5   74.74    1.31   0
  -5  -3  -3  133.45    1.67   0
  -3  -3  -3 1913.66    3.83   0
  -2  -6 -11   27.90    1.17   0
   1  11   6    6.97    1.70   0
   1  13   6   13.84    2.17   0
   3  10   5    3.18    1.80   0
   4   9   4   -0.66    1.55   0
   5   6   2  151.37    2.18   0
   5   8   3   26.18    1.84   0
   6   8   2   87.03    2.73   0
   7   1  -9   -0.93    2.72   0
   7   1  -8   15.70    2.35   0
   7   2  -5   26.77    2.09   0
   7   7   0   -0.78    2.21   0
   7   9   1   39.43    3.25   0
   7  10   1    1.82    3.20   0
   8   4  -5   31.56    3.07   0
   8   7  -2   11.87    3.08   0
   8   9  -1   92.31    4.49   0
 -12   0  -3    5.67    3.37   0
 -12   1  -2   -0.13    3.73   0
 -11   4   1   -1.87    3.12   0
 -10  -4  -7   12.10    2.36   0
  -9  -1  -2    6.36    1.99   0
  -9   2   1   13.74    1.87   0
  -8  -6 -11   30.84    3.29   0
  -8  -3  -4   10.97    1.94   0
  -7  -6 -10    0.45    2.08   0
  -7  -1  -1  140.63    2.03   0
  -7   0   0    1.21    1.39   0
  -7   1   1   41.31    1.50   0
  -7   8   5   37.28    1.61   0
  -6  -5  -7   42.66    1.77   0
  -6   5   4    2.57    1.06   0
  -5   3   3    1.51    0.76   0
  -4  -3  -3    0.56    0.63   0
  -3  -6 -10  109.04    1.53   0
  -2  -4  -5  495.03    1.85   0
  -1  -5  -8   10.05    0.69   0
   2   0  -1 1111.26    2.09   0
   2   3   2  954.44    2.40   0
   4  -3 -11    0.57    1.42   0
   5  -2 -11    2.79    2.06   0
   5  -2 -10    0.80    1.71   0
   5  -1  -6  233.09    2.02   0
   5   0  -4  299.57    2.16   0
   5  12   4   11.30    2.96   0
   6   0  -6    7.20    1.37   0
   6   1  -4  503.02    3.31   0
   6   6   1   47.17    1.55   0
   6  11   3   36.69    3.10   0
   7   1  -7    7.95    2.29   0
   7   3  -3   44.05    1.97   0
   7   4  -2   65.05    2.46   0
   7   5  -1  302.37    3.50   0
   8   3  -7   -0.85    3.39   0
   8   5  -3  134.39    3.66   0
   8   8  -1   -1.26    3.14   0
 -12  -2  -6    0.62    3.65   0
 -11  -2  -5   30.43    3.03   0
 -10  -2  -4   10.45    2.33   0
 -10   3   1    0.88    2.45   0
 -10   7   3    8.72    3.05   0
  -9   0  -1   27.51    2.24   0
  -9   1   0   -0.68    1.77   0
  -9   8   4   53.60    2.75   0
  -8  -5  -8   35.82    2.36   0
  -8  -4  -6   27.81    2.28   0
  -8   3   2  101.45    2.06   0
  -7  -6 -11   14.17    2.51   0
  -6  -6 -10    0.16    1.91   0
  -6  -4  -5  162.53    1.95   0
  -5  -6 -10   90.16    2.08   0
  -5  -5  -7  146.99    2.04   0
  -5  10   6    0.61    0.85   0
  -4  -6 -10    6.87    1.45   0
  -3  -5  -7    0.50    0.78   0
  -2  -6 -12   -0.44    1.18   0
   1  10   6    0.62    1.25   0
   2   8   5   96.74    1.39   0
   3  -3  -7   -1.02    0.69   0
   3  -1  -3   88.49    0.96   0
   3   5   3   72.27    1.23   0
   4  -3 -12   28.02    1.70   0
   4  -3 -10   30.85    1.29   0
   4   6   3  564.23    3.04   0
   4   8   4    9.17    1.57   0
   5  -2  -9  102.75    1.99   0
   5   3   0  219.17    2.03   0
   5  10   4   20.00    2.24   0
   5  11   4   -0.59    2.66   0
   6  -1 -10   22.29    2.54   0
   6   7   2    1.96    1.80   0
   6  10   3   -0.71    2.72   0
   7  11   2   51.14    4.02   0
   8   4  -4   13.45    2.59   0
   8   7  -1   -0.52    2.86   0
   8   9   0   -1.48    3.70   0
 -12  -1  -5   94.06    4.61   0
 -11  -3  -7   26.84    3.80   0
 -11  -1  -4    7.53    2.92   0
 -11   3   0   21.38    3.21   0
 -10  -4  -8    7.11    3.42   0
 -10  -3  -6    0.80    2.95   0
 -10  -1  -3    3.37    2.48   0
 -10   2   0   10.41    2.40   0
 -10   5   2   19.21    2.52   0
  -9  -4  -7    5.00    2.70   0
  -9  -3  -5   10.68    1.68   0
  -9   4   2    2.95    2.10   0
  -8  -2  -3    1.19    1.61   0
  -7  -6 -12   79.24    3.20   0
  -7  -3  -4  315.93    2.86   0
  -7   4   3   21.10    1.34   0
  -6  -6 -11  169.56    3.24   0
  -6  -1  -1  162.65    1.87   0
  -5  -4  -5    6.51    1.20   0
  -5  -2  -2  243.64    1.94   0
  -4   3   3  430.22    1.77   0
  -3  -6 -11   10.03    1.45   0
  -3  -4  -5  272.73    1.69   0
  -2  -6 -13    2.23    1.36   0
  -2  -2  -2 1944.81    3.09   0
   0   9   6   50.62    1.08   0
   1   7   5   39.23    0.89   0
   2  11   6   29.39    2.13   0
   2  12   6   61.68    2.22   0
   2  13   6   10.59    2.47   0
   3   9   5   65.20    1.73   0
   4  -2  -6  159.31    1.50   0
   4  -1  -4  147.13    1.37   0
   4   2   0   53.03    1.11   0
   4  11   5    0.41    2.13   0
   4  12   5    3.86    2.63   0
   5   2  -1   98.13    1.35   0
   5   4   1   33.40    1.38   0
   5   7   3    8.48    1.67   0
   6  -1  -9   13.37    1.92   0
   6   3  -1  114.27    2.00   0
   6   4   0  392.71    3.00   0
   6   9   3   77.10    2.79   0
   7   1  -6    5.53    1.97   0
   7   2  -4   14.57    1.96   0
   7   7   1   28.97    2.35   0
   7  10   2   12.75    3.15   0
   8   2  -8    9.42    3.38   0
   8   3  -5   31.92    2.80   0
   8   5  -2   32.91    2.56   0
   8   8   0   12.41    3.24   0
   9   6  -4   73.29    4.58   0
   9   7  -3   20.77    4.33   0
 -12   0  -4    0.41    3.89   0
 -12   1  -3    0.01    3.51   0
 -12   2  -2    7.02    3.34   0
 -12   3  -1    2.59    3.42   0
 -11   0  -3    2.95    3.14   0
 -11   2  -1  117.47    3.56   0
 -10   0  -2   20.07    2.34   0
 -10   1  -1   40.05    2.44   0
  -9  -5 -10    3.13    2.94   0
  -9   6   3   10.71    2.14   0
  -8  -1  -2  187.70    2.55   0
  -8   2   1   24.18    1.70   0
  -8   5   3    1.23    1.77   0
  -8   7   4   92.02    2.14   0
  -7  -4  -6  369.73    3.25   0
  -7   6   4    8.11    1.29   0
  -6  -6 -12   11.62    2.75   0
  -5  -6 -11   29.06    1.96   0
  -5   2   2   69.05    1.13   0
  -4  -6 -11   -0.30    1.78   0
  -4  -2  -2  138.63    1.42   0
   1  -2  -3    4.58    0.18   0
   4  -3  -9    1.46    1.05   0
   4   1  -1  201.89    1.60   0
   4   3   1   18.12    0.77   0
   4  10   5   31.90    2.23   0
   5  -2  -8   21.65    1.46   0
   5   1  -2   14.58    1.11   0
   5   9   4   60.48    2.27   0
   6  -1  -8    1.79    1.58   0
   6   0  -5    9.20    1.53   0
   6   2  -2   14.36    1.55   0
   6   5   1  142.83    2.30   0
   7   0  -9    0.44    2.73   0
   7   4  -1   25.92    1.87   0
   7   9   2    3.29    2.21   0
   8   2  -7   12.82    3.06   0
   8   4  -3   41.50    2.68   0
   8   6  -1   35.68    2.66   0
   8  10   1    0.13    4.22   0
   9   5  -5    7.14    3.49   0
 -11  -3  -8   23.34    4.26   0
 -11  -2  -6   33.95    3.62   0
 -11   1  -2    0.45    2.23   0
 -11   5   1   22.24    3.31   0
 -10  -4  -9   10.79    3.66   0
 -10  -2  -5   -0.69    2.58   0
  -9  -5 -11    4.44    3.66   0
  -9  -2  -4   84.87    2.48   0
  -8  -4  -7  272.82    3.36   0
  -8  -3  -5   33.36    2.13   0
  -8   0  -1    9.43    1.77   0
  -8   1   0    4.46    1.68   0
  -7   9   5    4.42    1.52   0
  -6  -6 -13   24.56    2.91   0
  -6  -5  -8  109.07    2.23   0
  -6  -3  -4   16.47    1.44   0
  -5  -6 -12   55.95    2.47   0
  -5  -1  -1  330.94    2.13   0
  -5   7   5   75.93    1.11   0
  -3  -6 -13   20.58    2.04   0
  -3  -6 -12    0.06    1.54   0
  -3  -2  -2 1512.38    3.25   0
   0   2   2 2016.29    1.58   0
   1   5   4   44.93    0.72   0
   2   4   3 3267.69    4.65   0
   3  -4 -12    1.69    1.07   0
   3  13   6   52.50    3.28   0
   4   4   2  483.27    2.52   0
   4   7   4   79.68    1.64   0
   5   5   2  144.53    1.75   0
   6   8   3    4.44    2.11   0
   6  12   4    5.14    3.74   0
   7   0  -8   61.54    2.54   0
   7   1  -5  195.95    2.77   0
   7   3  -2  329.76    3.21   0
   7   5   0  212.32    2.92   0
   7   8   2   13.16    2.58   0
   7  11   3   29.10    3.44   0
   8   2  -6    1.53    2.80   0
   8   3  -4    1.69    2.34   0
   8   7   0   46.14    2.38   0
   8   9   1    6.94    3.37   0
   9   5  -4    4.60    3.88   0
   9   6  -3    1.61    2.65   0
   9   7  -2   95.30    4.15   0
   9   8  -1    1.62    3.43   0
 -10  -3  -7    1.36    3.06   0
 -10   4   1    1.50    2.55   0
 -10   6   2   34.93    2.92   0
  -9  -4  -8    2.68    2.08   0
  -9  -3  -6    4.84    2.55   0
  -9  -1  -3  139.64    2.88   0
  -9   3   1  233.61    3.05   0
  -8  -5 -10   29.37    3.16   0
  -7  -5  -9  118.35    2.85   0
  -7   3   2 1033.79    4.14   0
  -6  -4  -6  110.55    2.15   0
  -5  -6 -13   18.57    2.47   0
  -5  -5  -8  542.91    3.32   0
  -5   0   0 1276.85    3.74   0
  -5   1   1    4.04    0.92   0
  -4  -6 -13    1.58    2.29   0
  -4  -6 -12    2.55    1.76   0
  -2  -5  -8  236.90    1.70   0
  -2   3   3    2.49    0.33   0
   1   9   6    0.06    1.13   0
   2  10   6    0.73    1.39   0
   3  -4 -11  120.55    1.26   0
   3   6   4   49.79    1.20   0
   3   8   5    4.02    1.16   0
   3  12   6    1.45    2.21   0
   5  -1  -5  319.05    2.15   0
   5   8   4    1.88    1.59   0
   5  12   5   13.13    3.23   0
   6  -1  -7   -0.34    1.44   0
   6   1  -3   44.66    1.29   0
   6   6   2    0.28    1.29   0
   6  10   4    0.91    2.33   0
   6  11   4   18.99    3.00   0
   7   0  -7   25.50    1.90   0
   7   2  -3  150.95    2.42   0
   7   6   1  385.62    3.78   0
   7  10   3    6.66    2.99   0
   8   4  -2    2.91    2.23   0
   8   5  -1   13.87    2.42   0
   8   8   1   27.37    3.17   0
   9   4  -5   62.06    3.48   0
   9   6  -2  108.83    3.78   0
 -12   0  -5    2.32    3.77   0
 -11  -2  -7  142.12    4.61   0
 -11  -1  -5   11.40    2.44   0
 -11   4   0   -0.25    2.95   0
 -10  -1  -4   16.18    2.50   0
 -10   3   0   10.87    2.36   0
  -9   0  -2   -1.37    2.19   0
  -9   1  -1    0.66    2.18   0
  -9   2   0  176.56    2.97   0
  -8  -5 -11    4.22    3.25   0
  -8   8   4    1.58    2.08   0
  -6   4   3   -0.86    0.94   0
  -6   8   5   13.31    1.18   0
  -5  -3  -4  199.94    2.00   0
  -4  -5  -8    7.11    1.16   0
  -4  -1  -1  423.70    2.06   0
  -4   2   2  112.99    1.10   0
   2  -1  -2   63.52    0.58   0
   2   7   5  193.76    1.69   0
   3  -4 -13   53.70    1.39   0
   3   2   1    7.99    0.72   0
   3  11   6   18.09    1.94   0
   4   0  -2  203.35    1.52   0
   4   5   3  703.88    3.14   0
   4   9   5   34.07    1.76   0
   5   0  -3   33.54    1.16   0
   5   6   3  267.25    2.60   0
   5  11   5   20.41    2.70   0
   7   7   2  130.16    3.01   0
   7   9   3   34.38    2.76   0
   8   1  -8   11.94    2.97   0
   8   2  -5   27.96    2.01   0
   8   3  -3    6.34    2.28   0
   8   6   0  508.46    4.76   0
   8  10   2    5.17    3.98   0
   9   4  -4   71.73    3.75   0
   9   5  -3  124.41    3.45   0
   9   7  -1   38.26    3.42   0
 -12   1  -4    2.34    3.23   0
 -12   2  -3   40.52    3.94   0
 -11   0  -4   12.14    3.08   0
 -11   1  -3   -0.25    3.28   0
 -11   2  -2   24.99    3.15   0
 -11   3  -1   33.11    3.33   0
 -10  -3  -8   13.29    3.53   0
 -10  -2  -6  185.59    3.95   0
 -10   0  -3    7.12    2.61   0
 -10   1  -2    0.02    2.48   0
 -10   2  -1    3.72    2.45   0
  -9  -4  -9   22.96    2.86   0
  -9  -2  -5   20.65    2.19   0
  -9   5   2    0.55    2.02   0
  -9   7   3   26.47    2.41   0
  -8  -2  -4   78.87    1.82   0
  -8   4   2  364.80    3.05   0
  -7  -5 -10    0.50    2.63   0
  -7  -4  -7  136.03    2.64   0
  -7  -3  -5   48.36    1.97   0
  -7   0  -1   81.18    1.84   0
  -7   2   1  274.09    2.45   0
  -7  10   5  108.66    2.49   0
  -6  -5  -9   67.94    2.20   0
  -5  -4  -6  163.28    2.05   0
  -5  11   6    1.54    1.20   0
  -3  -1  -1   32.16    0.76   0
  -1  -3  -4  142.33    0.84   0
   3   1   0    5.49    0.63   0
   3   3   2    0.48    0.83   0
   4  -3  -8   12.88    0.97   0
   5  -2  -7   34.86    1.23   0
   5  10   5   14.17    2.40   0
   6   0  -4  748.11    3.76   0
   6   3   0   -0.56    1.39   0
   6   7   3   99.82    2.26   0
   6   9   4   11.70    2.39   0
   7   0  -6   40.65    2.15   0
   7   1  -4   30.79    1.94   0
   8   1  -7   70.98    2.96   0
   8   7   1   69.80    3.20   0
   8   9   2    1.79    3.43   0
   9   8   0    2.93    3.25   0
 -11  -2  -8   30.28    4.41   0
 -11  -1  -6   14.28    3.56   0
 -10   5   1    4.68    2.73   0
 -10   7   2    6.39    3.42   0
  -9  -4 -10   61.73    3.83   0
  -9  -3  -7    6.57    2.71   0
  -8  -3  -6   98.60    2.74   0
  -8  -1  -3   43.40    1.89   0
  -8   6   3   -0.99    1.65   0
  -7  -5 -11   27.13    2.64   0
  -7   1   0   -0.51    1.09   0
  -7   5   3    4.70    1.32   0
  -7   7   4    9.92    1.75   0
  -4  -4  -6   10.72    1.02   0
  -4  -3  -4   74.73    1.26   0
  -4   0   0  247.42    1.52   0
  -4   1   1  202.07    1.42   0
  -2  -1  -1 2749.58    3.48   0
  -1  -5  -9  162.51    1.31   0
   0  12   7   16.25    1.44   0
   1  13   7   93.13    2.83   0
   2   9   6   36.84    1.58   0
   3  -4 -10   15.76    0.76   0
   3  10   6   67.47    1.92   0
   4  12   6   62.31    2.75   0
   6  -1  -6  159.75    2.12   0
   6   2  -1  295.40    2.53   0
   6   4   1   10.60    1.13   0
   7   3  -1    7.92    1.77   0
   7   4   0  134.97    2.11   0
   7   5   1  254.83    3.04   0
   7   8   3   15.81    2.27   0
   7  11   4    0.98    3.20   0
   8   1  -6   43.79    2.75   0
   8   2  -4   13.04    2.40   0
   8   8   2   22.32    2.85   0
   9   3  -5   20.16    2.99   0
   9   4  -3   12.21    3.16   0
   9   5  -2  139.64    3.83   0
   9   6  -1  137.61    3.69   0
   9   7   0   18.83    3.09   0
   9   9   1   34.99    4.43   0
 -11   5   0   35.34    3.54   0
 -10  -3  -9   -1.32    3.55   0
 -10  -1  -5  220.60    4.03   0
  -9  -4 -11   58.21    4.13   0
  -9  -1  -4    7.38    2.21   0
  -9   4   1    4.29    2.27   0
  -9   8   3    0.47    2.86   0
  -8  -4  -9  166.63    3.27   0
  -8   3   1  244.66    2.80   0
  -8   9   4   71.51    2.74   0
  -7  -5 -12    3.89    3.03   0
  -6  -5 -10   61.29    2.33   0
  -6  -4  -7   55.24    2.04   0
  -6  -3  -5   55.82    1.82   0
  -6   3   2   31.38    1.22   0
  -4   5   4    9.88    0.70   0
  -3  -4  -6   15.13    1.02   0
  -3  -3  -4    1.38    0.79   0
  -3   2   2  270.82    1.23   0
  -2  -4  -6  269.49    1.59   0
  -2  -3  -4  798.57    2.24   0
   0  -5 -10  183.61    1.09   0
   1  12   7    7.29    1.85   0
   2   5   4   41.65    0.91   0
   3   4   3  833.42    2.84   0
   4  -2  -5    4.22    0.95   0
   4   6   4  623.60    3.13   0
   4   8   5   15.19    1.48   0
   4  11   6    4.07    2.15   0
   5   2   0    0.91    0.75   0
   5   3   1  145.71    1.58   0
   5   4   2    7.70    1.28   0
   5   9   5   46.75    2.10   0
   6  -2 -11   -0.11    2.16   0
   6  -2 -10    8.33    1.88   0
   6   5   2  346.95    2.74   0
   6  11   5    1.48    2.81   0
   6  12   5    3.27    3.28   0
   7  -1 -10    5.91    2.52   0
   7  -1  -9   17.83    2.58   0
   7   6   2    7.36    2.09   0
   7  10   4   -0.79    2.64   0
   8   3  -2   94.15    2.77   0
   8   4  -1  115.17    2.71   0
   8   5   0    7.17    2.18   0
   8   6   1  182.44    3.18   0
   8  10   3    6.75    3.67   0
   9   2  -7   -1.59    3.36   0
   9   3  -4    0.74    2.55   0
   9   8   1    1.47    3.32   0
 -11  -1  -7   27.03    3.83   0
 -11   0  -5   -3.10    2.62   0
 -11   4  -1    0.98    3.48   0
 -10  -2  -7   22.76    3.04   0
 -10   0  -4  102.88    3.24   0
 -10   4   0   16.83    3.03   0
  -9  -3  -8    0.99    3.13   0
  -8   0  -2    6.99    1.70   0
  -8   1  -1   57.47    2.10   0
  -8   2   0   89.32    2.20   0
  -7  -4  -8   11.29    2.20   0
  -6  -5 -11   37.70    2.64   0
  -5  -2  -3   34.52    1.22   0
  -4  -5  -9  148.32    1.98   0
  -3   0   0  642.82    2.03   0
  -2  -5  -9    0.54    1.03   0
   0   6   5  171.44    0.94   0
   0   8   6  700.41    2.12   0
   2  13   7   17.85    2.53   0
   3  -2  -4    5.04    0.66   0
   3   0  -1    0.22    0.48   0
   3   7   5   76.41    1.41   0
   5  -1  -4   33.53    1.14   0
   5   1  -1   -0.19    0.99   0
   6  -2  -9   19.03    1.66   0
   6   1  -2  514.38    2.89   0
   6   6   3   31.93    1.80   0
   6   8   4  128.15    2.24   0
   7  -1  -8   12.55    2.23   0
   7   0  -5   68.85    2.00   0
   8   0  -9   42.86    3.26   0
   8   0  -8   27.16    2.83   0
   8   1  -5   32.48    2.36   0
   9   2  -6   17.67    3.01   0
  10   6  -2    5.83    4.14   0
  10   7  -1   24.32    3.90   0
 -11   1  -4   29.86    2.88   0
 -11   2  -3    3.38    3.60   0
 -11   3  -2    3.12    3.28   0
 -10   1  -3   18.84    3.01   0
 -10   3  -1    8.27    2.65   0
 -10   6   1   13.28    2.75   0
  -9  -2  -6    0.52    1.88   0
  -9   0  -3   88.28    2.25   0
  -9   1  -2   31.82    2.45   0
  -9   2  -1    1.08    2.09   0
  -9   3   0   13.23    2.23   0
  -9   6   2    2.08    2.22   0
  -8  -4 -10    6.55    3.05   0
  -8  -3  -7   21.61    2.53   0
  -8  -2  -5    3.71    1.91   0
  -7  -3  -6   49.97    2.03   0
  -7   4   2   13.84    1.58   0
  -6  -5 -12  163.30    3.60   0
  -6   9   5   10.83    1.42   0
  -5  -5 -10    1.10    1.78   0
  -5  -4  -7  463.10    3.06   0
  -3   1   1 3627.50    4.44   0
   2  12   7  198.11    3.09   0
   3   9   6    3.16    1.38   0
   4  -1  -3   16.02    0.83   0
   4  10   6   23.07    1.83   0
   5  -2  -6  625.29    2.87   0
   5   5   3   16.80    1.50   0
   5  12   6   70.62    3.26   0
   6  10   5    7.38    2.72   0
   7   1  -3  139.03    2.40   0
   7   7   3   45.01    2.49   0
   7   9   4    3.24    2.60   0
   8   2  -3   13.89    2.01   0
   8   7   2   18.17    2.62   0
   8   9   3  195.27    3.71   0
   9   4  -2   -0.99    2.23   0
   9   6   0    8.66    2.28   0
   9   7   1   60.22    3.25   0
   9   9   2   10.65    3.95   0
  10   4  -4    1.87    3.32   0
  10   5  -3    0.96    2.91   0
 -11   0  -6    4.38    3.72   0
 -10  -2  -8   26.30    3.54   0
 -10  -1  -6   34.93    3.28   0
 -10   2  -2    9.32    2.14   0
  -9  -3  -9   13.77    3.47   0
  -8  -4 -11    0.94    3.41   0
  -8   5   2   96.61    2.23   0
  -7  -4  -9   78.67    2.79   0
  -6  -5 -13   31.50    3.23   0
  -6  -4  -8  446.95    3.61   0
  -5  -3  -5   16.32    1.35   0
  -4  -2  -3  247.33    1.82   0
  -2   0   0  281.24    1.14   0
   4   2   1   88.63    1.30   0
   4   3   2   33.04    1.15   0
   5   8   5   13.10    1.71   0
   5  11   6    7.45    2.43   0
   6  -2  -8   18.72    1.51   0
   6   0  -3  268.91    2.33   0
   7  -1  -7    1.57    1.72   0
   7   4   1   11.11    1.60   0
   8   0  -7    1.86    2.22   0
   8   8   3  204.00    3.87   0
   9   3  -3    0.74    1.95   0
  -5  -1  -2 1084.11    3.63   0
   7   3   0   51.27    1.52   0
   8   4   0  232.70    2.95   0
  10   5  -2    7.39    2.83   0
 -10  -9  -4   -0.30    1.68   0
 -10  -8  -6    1.81    2.39   0
 -10  -7  -7   11.85    2.39   0
 -10  -3  -9   -1.70    3.55   0
  -9  -5  -8    4.97    2.53   0
  -8  -4  -8    9.11    2.16   0
  -8   2  -8   -0.04    2.35   0
  -7  -7  -5  155.68    1.82   0
  -7  -1  -8   52.57    2.51   0
  -7   0  -8    6.86    2.19   0
  -7   4  -7    1.48    2.97   0
  -6  -5  -6  798.01    3.70   0
  -6  -3  -7   22.11    1.68   0
  -6   7  -5    0.64    2.76   0
  -5  -6  -4   33.54    0.96   0
  -5  -5  -5   31.21    1.08   0
  -5   6  -5   14.55    2.31   0
  -5   9  -3    0.74    2.35   0
  -4  -6   5  489.39    3.32   0
  -3  -4   8   21.30    2.30   0
  -3  -3  -4    0.99    0.72   0
  -3   1  -5   76.32    1.45   0
  -3   5  -4   10.90    1.49   0
  -2  -4   6  379.54    2.86   0
  -2  -1  11  214.14    4.37   0
  -2   0  12  104.27    4.04   0
  -1  -2   8    5.04    1.85   0
   0  -1   7  716.82    3.72   0
   0   0   9    5.81    1.47   0
   0   1  10    6.91    2.16   0
   0   2  11   42.49    2.62   0
   0   3  12   15.34    2.56   0
   0   5  13   20.82    3.49   0
   1   1   3  503.37    1.64   0
   1   4   2  753.34    1.15   0
   1   6  11    2.58    2.04   0
   1   8  11    0.80    2.33   0
   1   9  10   12.15    1.84   0
 -10  -6  -8   27.19    2.80   0
 -10  -4  -9    7.24    3.30   0
  -9  -9  -3   -0.04    1.08   0
  -9  -2  -9    3.24    3.24   0
  -9  -1  -9    5.00    3.24   0
  -9   0  -9   29.42    3.45   0
  -8  -7  -6   47.99    1.73   0
  -8  -6  -7   82.73    2.21   0
  -8   3  -8   31.54    3.69   0
  -7  -5  -7   -2.04    1.63   0
  -7  -2  -8    1.80    1.60   0
  -7   1  -8    5.35    2.61   0
  -6  -7  -4  161.09    1.50   0
  -6   3  -7   10.75    2.39   0
  -5  -7  -2   57.42    0.54   0
  -5   8  -4    4.05    2.48   0
  -4  -4   9   54.10    3.20   0
  -4  -1  -6    1.86    1.24   0
  -4   0  -6  244.13    2.16   0
  -3   0  -5   17.07    0.84   0
  -3   2  -5   90.67    1.70   0
  -3   7  -3    6.07    1.39   0
  -2  -3   8   10.05    1.87   0
  -2   5  -3   33.47    1.17   0
  -2   7  -2    3.53    1.25   0
  -1  -3   5   17.42    1.18   0
  -1   3  13   47.69    3.74   0
  -1   8   0  227.49    1.53   0
   0   4  12    2.73    2.48   0
   0   6  13   16.72    3.64   0
   0   7  13   29.91    3.08   0
   0   8  13   -0.63    3.23   0
   0   9  13   32.04    3.55   0
   0  11  11   55.23    2.74   0
   1   1   4  158.00    1.25   0
   1   1   6  220.84    1.88   0
   1   4  10    5.21    2.07   0
   1   7  11  196.65    2.93   0
   1   9   9  113.59    2.07   0
  -9  -7  -7    2.05    2.02   0
  -9  -3  -9   16.36    2.88   0
  -9   1  -9    3.81    3.71   0
  -7  -8   3   34.43    1.66   0
  -7  -3  -8    1.66    1.89   0
  -7   2  -8   -1.87    2.78   0
  -7   5  -7   13.93    3.19   0
  -6  -7   5    1.46    1.97   0
  -6  -4  -7   62.89    1.90   0
  -6   6  -6    1.61    2.62   0
  -5  -7   3   97.44    1.55   0
  -5  -4  -6  155.78    1.84   0
  -5   1  -7   17.63    1.81   0
  -4  -5  -4  825.62    2.58   0
  -4  -5   7   41.63    2.24   0
  -4   2  -6    3.16    1.49   0
  -4   7  -4   16.85    1.86   0
  -3  -3   9   61.40    2.77   0
  -3  -1  -5 1250.01    3.77   0
  -2  -4   5  176.61    1.96   0
  -2   0  -4   24.56    0.92   0
  -2   1  -4 1218.85    3.41   0
  -2   2  -4   11.11    0.93   0
  -1  -3   1   50.85    0.53   0
  -1  -2   7  283.71    2.72   0
  -1  -1   9   21.77    1.56   0
  -1   0  10    3.30    2.10   0
  -1   2  12  104.26    3.55   0
   0  -1   6  263.63    2.22   0
   0   3  11    8.41    2.19   0
   0  10  12    0.24    2.71   0
   0  11   7    4.62    1.10   0
   0  11  10   71.48    2.56   0
   1   1   5    4.12    0.62   0
   1   5  10   81.34    2.31   0
   1   6   3  280.27    0.94   0
   1   6  10   -0.11    1.81   0
   1   7  10   23.13    1.80   0
   1   8  10    1.85    1.86   0
   1   9   8    5.80    1.30   0
 -10  -5  -9   50.62    3.45   0
  -9  -8  -6    1.36    1.82   0
  -9  -6  -8   20.23    2.37   0
  -9  -4  -9   28.46    2.87   0
  -8  -8  -5  150.31    1.96   0
  -8  -2  -9   50.40    3.11   0
  -8  -1  -9   18.55    2.64   0
  -7  -4  -8    8.71    1.84   0
  -7   3  -8    2.94    2.91   0
  -6  -1  -8    1.66    1.78   0
  -6   0  -8   22.66    1.98   0
  -6   4  -7   15.22    2.67   0
  -5  -6   6    2.17    1.89   0
  -5  -5   8   57.03    2.93   0
  -5  -2  -7   13.88    1.63   0
  -5   5  -6   37.02    2.37   0
  -4  -6   4    1.45    1.27   0
  -4  -4  -5   22.76    0.91   0
  -4  -3  10   19.80    3.26   0
  -4  -2  -6   97.76    1.41   0
  -4   3  -6  235.22    2.63   0
  -3  -5  -2    8.03    0.37   0
  -3  -4   7    1.56    1.62   0
  -3   3  -5  189.78    2.16   0
  -2  -2   9    1.90    1.62   0
  -2   2  13   10.22    3.51   0
  -2   3  -4  128.00    1.59   0
  -1  -3   4   12.99    0.88   0
  -1  -1  -2   21.61    0.48   0
  -1   1  11    1.35    1.91   0
  -1   4  13   32.61    3.58   0
  -1   5  -2  332.39    1.84   0
   0   1   9  184.38    2.65   0
   0   2  10    1.98    1.93   0
   0   5  12   -0.04    2.57   0
   0   9  12    4.93    2.69   0
   0  11   9    2.36    1.84   0
   1   3   8   29.06    1.51   0
   1   4   9  319.09    2.90   0
   1   7   4  209.00    1.10   0
   1   8   9    2.95    1.44   0
 -10  -9  -5    3.28    1.94   0
 -10  -7  -8    0.56    2.52   0
  -8  -3  -9   17.84    2.84   0
  -8   1  -9    5.21    2.96   0
  -6  -2  -8   -0.38    1.90   0
  -6   1  -8   17.20    2.30   0
  -5   7  -5    4.71    2.16   0
  -4  10  -2   36.43    2.38   0
  -3  -2  -5   30.93    1.05   0
  -3  -2  10   14.26    2.47   0
  -3  -1  11   77.50    3.69   0
  -3   0  12    6.79    3.81   0
  -3   6  -4   15.65    1.52   0
  -3  10  -1    3.32    1.62   0
  -2  -3   7  136.49    2.19   0
  -2  -1  10    4.33    1.85   0
  -2   0  11    5.40    2.84   0
  -2   1  12   -1.05    2.45   0
  -1  -3   2   22.72    0.66   0
  -1  -1   8    1.83    1.53   0
  -1   3  12   23.37    2.89   0
  -1   5  13   87.30    3.62   0
   0  -1   5  107.81    1.22   0
   0   0   7  180.96    2.08   0
   0   4  11   66.00    2.61   0
   0   6  12   17.21    2.22   0
   0   7  12    0.57    2.55   0
   0   8  12   28.74    2.90   0
   0  10  11   24.93    2.40   0
   1   2   3 1287.45    2.46   0
   1   2   6    1.45    0.99   0
   1   5   9  161.42    2.29   0
   1   6   9    1.76    1.49   0
   1   7   9    0.59    1.48   0
   1   8   8    2.89    1.20   0
 -10  -8  -7   13.56    2.38   0
 -10  -6  -9    1.33    3.15   0
  -9  -9  -4   33.51    1.36   0
  -9  -5  -9   21.91    2.61   0
  -8  -7  -7    0.79    1.67   0
  -8  -4  -9  170.58    3.41   0
  -8   2  -9    1.63    3.26   0
  -7  -8  -4   61.84    1.16   0
  -7  -7  -6    4.68    1.51   0
  -7  -6  -7    0.34    1.41   0
  -7  -1  -9  327.29    3.92   0
  -7   4  -8    7.27    2.99   0
  -6  -6  -6   13.06    1.17   0
  -6  -3  -8    0.89    1.80   0
  -6   5  -7   16.34    2.88   0
  -5  -7   2   74.19    1.18   0
  -5  -4   9   15.67    3.15   0
  -5  -3  -7   21.55    1.24   0
  -5   3  -7   87.55    2.11   0
  -4  -5   6   -0.71    1.61   0
  -4  -4   8   29.50    2.29   0
  -4  -3  -6   41.41    1.32   0
  -4   4  -6   30.35    1.99   0
  -4   6  -5    6.96    1.92   0
  -4   9  -3   89.74    2.64   0
  -3  -5   4    0.22    1.00   0
  -3   4  -5   -0.54    1.35   0
  -3   9  -2    1.91    1.61   0
  -3  11   0    4.67    1.57   0
  -2  -4   4   76.05    1.24   0
  -2   3  13    3.00    3.59   0
  -2   4  -4   -0.03    1.02   0
  -2   6  -3   26.57    1.15   0
  -1  -2   6    3.16    1.28   0
  -1   0   9   48.44    2.08   0
  -1   2  11   29.36    2.52   0
  -1   6  13    6.35    3.49   0
  -1  12   6   15.73    1.05   0
   0  -1   2 2064.10    2.91   0
   0  -1   4  279.54    1.69   0
   0   3  10  170.27    2.77   0
   0   5  11    8.50    2.08   0
   0   9  11   40.20    2.45   0
   0  10  10   67.54    2.50   0
   1   2   5   83.89    1.18   0
   1   4   8  194.31    2.21   0
  -9  -3 -10   59.54    3.47   0
  -9  -2 -10   86.15    3.80   0
  -9  -1 -10   10.20    3.42   0
  -8  -6  -8    6.74    1.92   0
  -7  -8   2   27.86    1.29   0
  -7  -5  -8    4.08    1.85   0
  -7  -2  -9    8.89    2.31   0
  -7   1  -9   18.81    2.95   0
  -6  -7   4   21.93    1.70   0
  -6   3  -8    2.97    2.53   0
  -6   7  -6   -2.34    3.31   0
  -5  -5  -6  153.68    1.77   0
  -5   6  -6    1.62    2.62   0
  -5   9  -4   43.82    3.04   0
  -4  -6   3  219.25    1.84   0
  -4   8  -4    7.34    2.31   0
  -3  -3   8   -0.20    1.95   0
  -3   8  -3   87.79    1.91   0
  -2   2  12    3.58    3.11   0
  -2   9  -1   16.61    1.24   0
  -2  10   0   30.78    1.26   0
  -1   1  -3   47.05    0.84   0
  -1   2  -3  134.33    1.18   0
  -1   4  12   24.04    2.94   0
  -1   7  13    2.66    3.32   0
  -1   8  13   -3.21    3.28   0
   0  -1   3  580.57    1.95   0
   0   2  -1  229.81    0.89   0
   0   2   9    3.84    1.56   0
   0   3  -1  437.40    1.30   0
   0   6   0   16.38    0.50   0
   0   6  11   10.40    2.24   0
   0   8  11   23.84    2.56   0
   0  10   5   39.48    0.84   0
   1   3   6  234.39    1.79   0
   1   6   8   43.80    1.55   0
  -9  -7  -8   15.78    2.07   0
  -9  -6  -9   87.03    3.23   0
  -9  -4 -10   68.14    3.26   0
  -8  -8  -6   18.25    1.64   0
  -8  -5  -9   63.42    2.62   0
  -7  -7   5    2.72    1.99   0
  -7   2  -9    5.36    3.33   0
  -6  -7  -5  251.43    1.90   0
  -6  -6   6   37.80    2.65   0
  -6  -4  -8  442.25    3.49   0
  -5  -6  -5  146.19    1.44   0
  -5  -4  -7  481.32    3.16   0
  -5   0  -8   14.64    1.94   0
  -4  -3   9    1.18    2.48   0
  -4  -1  -7   22.02    1.54   0
  -4   0  -7  129.60    2.06   0
  -3  -4  -4    0.43    0.62   0
  -3  -3  -5  284.46    1.83   0
  -3  -2   9  178.68    3.05   0
  -3   0  -6  346.05    2.48   0
  -3   1  -6   31.55    1.43   0
  -3   1  12   -1.75    3.59   0
  -3   5  -5  121.18    2.12   0
  -2  -4   3  174.25    1.36   0
  -2  -3  -3  191.12    1.03   0
  -2  -3   6    1.59    1.39   0
  -2  -1   9   48.52    2.24   0
  -2   0  10    4.48    2.41   0
  -2   1  11   29.31    2.89   0
  -2   8  -2   73.25    1.56   0
  -1   3  -3  331.42    1.80   0
  -1   3  11   12.10    2.29   0
  -1   5  12   88.27    3.07   0
  -1  10  12    2.45    2.95   0
  -1  11  11    1.57    2.65   0
  -1  12   7   74.73    1.59   0
  -1  12   9    0.22    1.95   0
   0   0   6    9.64    0.82   0
   0   4  10   14.83    2.06   0
   0   7  11   48.24    1.88   0
   0   9  10   56.15    2.28   0
   0  10   9   89.19    2.11   0
   1   3   3   68.97    0.65   0
   1   5   3   14.56    0.48   0
   1   7   7   13.15    1.03   0
 -10  -9  -6   18.42    2.16   0
 -10  -7  -9   -0.38    3.00   0
  -9  -8  -7   27.43    1.99   0
  -8  -1 -10    7.11    2.87   0
  -8   0 -10    3.06    3.37   0
  -7  -4  -9   79.67    2.60   0
  -6   4  -8   14.72    2.80   0
  -6   6  -7    2.17    3.14   0
  -5  -7   1   -0.43    0.67   0
  -5  -2  -8    4.99    1.76   0
  -5  -1  -8   36.00    1.53   0
  -5   8  -5   24.57    2.74   0
  -4  -6  -3  522.59    1.53   0
  -4  -2  -7   31.51    1.45   0
  -4  -1  11    2.75    2.97   0
  -4   2  -7    0.95    1.67   0
  -4   5  -6    0.69    1.82   0
  -4   7  -5    2.09    1.86   0
  -3  -5   3   84.36    1.17   0
  -3  -1  -6  210.43    1.99   0
  -3   0  11   85.81    3.37   0
  -3   2  -6   19.61    1.44   0
  -2  -2  -4    5.29    0.77   0
  -2   3  12    9.23    2.58   0
  -2   5  -4   78.85    1.55   0
  -2   5  13   -2.22    3.48   0
  -1  -2   5   61.96    1.45   0
  -1   0  -3   40.20    0.74   0
  -1   2  10    2.43    1.81   0
  -1   6  -2    7.52    0.78   0
  -1   6  12   -0.47    2.57   0
  -1   9  12   20.25    3.00   0
   0   3   9  187.14    2.47   0
   0   4  -1   18.65    0.59   0
   0  10   8   15.04    1.62   0
   1   3   4  144.36    1.10   0
   1   3   5  695.13    2.48   0
   1   4   6  131.89    1.45   0
   1   5   7  401.79    2.35   0
   1   6   7    5.10    1.06   0
 -10  -8  -8    7.54    2.61   0
  -9  -9  -5  343.52    2.71   0
  -9  -5 -10    2.71    3.04   0
  -8  -3 -10   20.78    2.36   0
  -8   1 -10    3.82    2.72   0
  -7  -8  -5   82.34    1.47   0
  -7  -6  -8   -2.76    1.71   0
  -7   3  -9   -1.94    3.15   0
  -6  -2  -9    1.30    2.09   0
  -6  -1  -9    7.93    1.57   0
  -6   0  -9  185.29    2.85   0
  -6   1  -9   35.24    2.77   0
  -5  -4   8   31.56    2.64   0
  -5   7  -6    1.34    2.93   0
  -4  -6   2   20.29    0.99   0
  -4  -5   5   11.10    1.42   0
  -4  -4  -6   11.16    1.04   0
  -4  -4   7    2.46    1.96   0
  -4   3  -7  269.53    3.15   0
  -3  -3   7   81.20    2.17   0
  -2  -4   2  107.99    1.00   0
  -2  -2   7  182.76    2.38   0
  -2   2  -5    7.52    1.11   0
  -2   6  13   19.70    3.73   0
  -2   7  -3   21.25    1.47   0
  -1   0   8   20.66    1.32   0
  -1   1   9   11.96    1.82   0
  -1   4  -3  204.62    1.59   0
  -1   4  11    5.26    2.28   0
  -1   7  12    3.16    2.63   0
  -1   8  12   13.05    2.83   0
  -1  11  10   20.56    2.53   0
   0   0   5  149.03    1.47   0
   0   6  10    2.25    1.91   0
   0   7  10    4.92    1.87   0
   0   8  10   14.03    2.10   0
   0   9   9  173.27    2.49   0
   0  10   6    6.27    0.92   0
   1   4   5   28.60    0.84   0
   1   6   5 1072.66    2.93   0
  -8  -9  -3  182.95    1.16   0
  -8  -7  -8    7.99    1.85   0
  -8  -6  -9    1.53    2.31   0
  -8  -4 -10    7.47    2.79   0
  -7  -7  -7   10.42    1.50   0
  -7  -1 -10    8.75    2.84   0
  -7   0 -10   12.93    2.86   0
  -6  -7   3  163.15    1.97   0
  -6  -6  -7   71.90    1.65   0
  -6  -5  -8  114.33    2.18   0
  -6  -5   7   -0.86    2.42   0
  -6   2  -9    3.08    2.83   0
  -5  -6   4    8.17    1.46   0
  -5  -3   9   21.23    3.03   0
  -5   3  -8   19.11    2.57   0
  -4   1  12   15.01    3.57   0
  -3  -4   5  519.78    2.90   0
  -3  -2  -6    8.33    1.07   0
  -3   2  12   33.89    3.50   0
  -3   4  13   63.23    4.13   0
  -3   6  -5    4.38    1.78   0
  -2  -3   5  441.93    2.60   0
  -2  -1   8  284.87    2.92   0
  -2   3  -5   -1.14    1.22   0
  -2   4  12    3.04    2.94   0
  -2   7  13  115.50    4.15   0
  -1  10  11    6.42    2.52   0
   0   4   9    0.57    1.60   0
   1   4   4 2576.15    3.88   0
   1   5   4   43.54    0.70   0
   1   5   5  989.23    2.82   0
  -9  -8  -8   13.49    2.43   0
  -9  -7  -9    0.29    2.50   0
  -8  -8  -7    1.20    1.82   0
  -7  -7   4   61.11    2.07   0
  -7  -6   6   33.03    2.83   0
  -7  -3 -10   -1.32    2.47   0
  -7  -2 -10   17.92    2.16   0
  -7   1 -10   10.47    3.44   0
  -6  -7  -6   10.63    1.29   0
  -6   5  -8   26.78    3.06   0
  -5  -5  -7  150.80    1.98   0
  -5  -5   6    2.40    1.73   0
  -5  -2  10    0.71    3.16   0
  -4  -3  -7  370.18    2.56   0
  -4  -3   8    2.46    2.03   0
  -4  -2   9  279.74    3.60   0
  -4   0  11   19.84    3.54   0
  -4   4  -7   69.95    2.49   0
  -4  10  -3    2.83    2.51   0
  -3  -5   2    4.72    0.74   0
  -3  -2   8    2.63    1.97   0
  -3   1  11   16.11    2.90   0
  -3   4  -6   94.44    2.10   0
  -2  -1  -5  139.88    1.47   0
  -2   0   9   89.42    2.51   0
  -2   1  10    0.82    1.56   0
  -1  -2   4    9.08    0.63   0
  -1  -1   6  136.92    1.63   0
  -1   3  10   83.35    2.26   0
  -1   5  -3  101.86    1.41   0
  -1   5  11    6.59    2.16   0
  -1   9  11    8.49    2.60   0
   0   0   4  724.25    2.44   0
   0   1  -1 2057.76    2.20   0
   0   1   6  337.07    2.21   0
   0   5   9   19.23    1.64   0
   0   8   9   13.68    1.61   0
   0   9   8   48.58    1.79   0
  -9  -9  -6   56.08    1.99   0
  -9  -6 -10    2.91    2.66   0
  -9  -4 -11   60.72    3.95   0
  -8  -5 -10   22.50    2.39   0
  -8  -2 -11    1.49    3.24   0
  -8  -1 -11    4.77    3.32   0
  -7  -8   1   83.01    1.26   0
  -7   2 -10   36.16    3.93   0
  -6  -6   5   11.92    1.77   0
  -6  -4  -9  226.35    3.05   0
  -6   3  -9   21.72    2.53   0
  -5  -7   0   53.99    0.69   0
  -5  -6  -6    6.04    0.94   0
  -5  -4  -8  189.58    2.42   0
  -5   0  -9    1.90    1.89   0
  -5   4  -8    1.08    2.52   0
  -5   6  -7    1.57    2.57   0
  -4  -1  -8   31.18    1.58   0
  -4  -1  10   21.72    2.61   0
  -4   0  -8   24.23    1.81   0
  -4   1  -8   60.97    2.19   0
  -4   9  -4    0.87    2.28   0
  -3  -5  -3   68.22    0.71   0
  -3  -1   9    0.85    1.99   0
  -3   0  10    0.31    1.96   0
  -3   3  12   52.70    3.37   0
  -3   5  13   38.80    3.72   0
  -3   9  -3   34.84    1.83   0
  -3  10  -2   27.09    1.87   0
  -2  -4   1   91.76    0.72   0
  -2   3  11   -0.38    2.29   0
  -2   4  -5   68.84    1.67   0
  -2   5  12    6.03    2.62   0
  -2   6  -4    9.01    1.25   0
  -1  -1  -3  485.12    1.67   0
  -1   0   7  304.38    2.60   0
  -1   1   8   11.93    1.48   0
  -1   2   9   11.93    1.73   0
  -1   6  11    1.52    2.09   0
  -1   7  11   15.89    2.32   0
  -1   8  -1    1.45    0.87   0
  -1   8  11  146.56    3.19   0
  -1   9   0  121.17    1.19   0
  -1  10  10   25.50    2.25   0
  -1  11   9    6.30    1.79   0
   0   5  -1   50.24    0.74   0
   0   6   9    9.19    1.63   0
   0   7   9   16.17    1.66   0
  -9  -5 -11    3.41    3.18   0
  -8  -9  -4    4.18    0.96   0
  -8  -3 -11   24.82    3.57   0
  -7  -8  -6  139.88    1.86   0
  -7  -4 -10    3.62    2.52   0
  -6  -3   9    3.64    2.92   0
  -6  -1 -10    0.51    2.29   0
  -6   4  -9   18.24    3.12   0
  -5  -7  -4  374.39    1.68   0
  -5  -4   7    1.95    2.05   0
  -5  -2  -9    1.40    1.96   0
  -5  -1  -9   11.12    1.50   0
  -4  -6  -4  645.57    2.07   0
  -4  -6   1  218.93    1.26   0
  -4  -5   4  387.81    2.61   0
  -4  -4   6   15.31    1.58   0
  -4   2  -8   18.83    2.21   0
  -4   2  12    0.63    3.64   0
  -4   5  -7   98.98    2.93   0
  -4   8  -5    9.92    2.36   0
  -3  -4  -5  282.32    1.74   0
  -3  -3  -6   97.50    1.48   0
  -3  -3   6  114.42    1.93   0
  -3   0  -7   23.28    1.48   0
  -3   2  -7    3.58    1.57   0
  -3   8  -4   15.85    1.79   0
  -3  11  -1   69.66    2.01   0
  -2  -2   6  172.00    2.02   0
  -2   6  12    3.03    2.87   0
  -2   7  12   80.44    3.40   0
  -2   8  12    0.95    2.68   0
  -2   9  12   13.68    3.20   0
  -1  -2   3  187.70    1.25   0
  -1   1  -4  314.75    1.85   0
  -1   2  -4    3.44    0.84   0
  -1   7  -2   79.68    1.32   0
  -1  11   4   65.36    0.82   0
  -1  11   8   45.89    1.87   0
   0   0   3 1500.47    2.88   0
   0   4   8  486.75    3.11   0
   0   8   8   16.13    1.56   0
   0   9   7    3.76    1.38   0
  -8  -8   2    0.95    1.59   0
  -8  -7  -9   59.94    2.37   0
  -8  -4 -11    0.33    3.31   0
  -7  -7  -8    8.48    1.58   0
  -7  -5   7    8.35    2.65   0
  -6  -6  -8    2.00    1.50   0
  -6  -2 -10    4.42    2.50   0
  -6   0 -10  134.19    2.87   0
  -6   1 -10    0.60    3.08   0
  -5   2  -9    2.23    2.46   0
  -5   5  -8   33.65    3.05   0
  -4  -5  -6    1.70    0.92   0
  -4  -4  -7   23.38    1.07   0
  -4  -2  -8   33.84    1.38   0
  -4   1  11   14.50    2.92   0
  -4   3  -8   40.83    2.24   0
  -4   7  -6   21.79    2.40   0
  -3  -4   4  132.50    1.63   0
  -3  -1  -7    0.94    0.93   0
  -3   2  11    1.87    2.48   0
  -3   4  12    2.15    3.06   0
  -3   7  -5   69.46    2.16   0
  -2  -4   0    0.74    0.28   0
  -2  -3   4   13.34    0.85   0
  -2  -2  -5   18.96    0.90   0
  -2  -1   7  367.81    2.91   0
  -2   1   9    0.90    1.96   0
  -2   4  11   53.73    2.70   0
  -2   5  -5   14.02    1.60   0
  -2   8  -3    2.19    1.45   0
  -2   9  -2   54.22    1.65   0
  -1  -2  -2 6688.60    4.37   0
  -1  -1   5 1437.65    4.18   0
  -1   3  -4    0.74    0.89   0
  -1   3   9  115.89    2.27   0
  -1   5  10    1.63    1.96   0
  -1   9  10   23.47    2.23   0
   0   1   5   72.04    1.05   0
   0   5   8    2.35    1.45   0
  -9  -9  -7   42.97    2.07   0
  -9  -8  -9   24.50    2.78   0
  -9  -7 -10    0.23    2.91   0
  -8  -9  -5   22.99    1.21   0
  -8  -8  -8   -0.49    1.99   0
  -7  -2 -11    1.65    3.21   0
  -7  -1 -11    6.53    3.25   0
  -7   0 -11   54.04    3.93   0
  -6  -8  -3    2.67    0.47   0
  -6  -7  -7   46.30    1.69   0
  -6  -7   2  242.09    1.89   0
  -6  -5  -9   61.34    2.16   0
  -6  -5   6    6.54    2.04   0
  -6  -3 -10    0.26    2.46   0
  -6   2 -10    7.94    3.37   0
  -5  -6   3   21.98    1.33   0
  -5  -5  -8  549.61    3.49   0
  -5  -3  -9  105.88    2.09   0
  -5  -3   8   -0.68    2.23   0
  -5  -2   9    3.13    2.68   0
  -5  -1  10   38.27    3.15   0
  -5   3  -9    4.64    3.01   0
  -4  -3  -8  153.42    2.22   0
  -4  -3   7   33.01    1.99   0
  -4   0  10   20.02    2.61   0
  -4   3  12   25.30    3.23   0
  -3  -5   1   21.43    0.56   0
  -3  -2  -7  114.43    1.79   0
  -3  -2   7  287.70    2.84   0
  -3   3  -7    0.51    1.24   0
  -3   5  12   12.63    2.97   0
  -2   0  -6   24.78    1.26   0
  -2   0   8  109.34    1.85   0
  -2   1  -6   39.09    1.12   0
  -2   5  11    6.29    2.37   0
  -2  10  -1   11.84    1.28   0
  -2  10  11   -0.54    2.79   0
  -2  12   9    4.00    2.10   0
  -1   0  -4    1.55    0.72   0
  -1   4  -4   89.94    1.38   0
  -1   6  -3   -0.53    0.87   0
  -1   6  10   30.94    2.15   0
  -1   7  10  216.66    3.03   0
  -1   8  10   16.76    2.15   0
  -1  10   9   14.42    1.75   0
   0   6   8   78.46    1.71   0
   0   7   8   97.18    1.72   0
   0   9   5  141.50    1.28   0
  -8  -7   4    0.50    1.92   0
  -8  -5 -11    4.87    3.05   0
  -7  -7   3   26.89    1.70   0
  -7  -6   5    0.96    2.25   0
  -7  -3 -11    2.36    3.15   0
  -6  -4 -10   47.07    2.32   0
  -6   3 -10    5.16    3.32   0
  -5  -6  -7    1.42    1.12   0
  -4  -2   8   82.52    2.43   0
  -4   6  -7    0.03    2.61   0
  -3  -5  -4    0.97    0.62   0
  -3  -1   8  132.41    2.52   0
  -3   0   9    0.75    1.52   0
  -3   3  11    2.60    2.52   0
  -3   4  -7  100.10    2.45   0
  -3   6  -6    4.84    2.06   0
  -2  -4  -2 1042.22    1.50   0
  -2  -1  -6  138.20    1.66   0
  -2   3  -6   -0.14    1.46   0
  -2   3  10    2.18    1.85   0
  -2   6  11   32.66    2.63   0
  -2   7  -4   37.97    1.64   0
  -2   9  11   10.77    2.71   0
  -2  11  10    4.74    2.45   0
  -1   0   6  689.50    3.01   0
  -1   4   9   52.92    2.02   0
  -1  11   5    1.18    0.93   0
  -1  11   6   54.87    1.32   0
   0   0   2  114.47    0.69   0
   0   2  -2  144.13    0.94   0
   0   3  -2  211.02    1.18   0
   0   7   0   32.03    0.58   0
   0   8   7   17.92    1.16   0
  -7  -4 -11    3.72    2.99   0
  -6  -8  -4  138.14    1.09   0
  -6  -6   4   16.67    1.62   0
  -6  -4   7    4.43    2.27   0
  -5  -7  -5    1.04    0.88   0
  -5  -4  -9    6.33    1.39   0
  -5  -1 -10  120.13    3.01   0
  -5   0 -10   17.83    2.58   0
  -5   1  11   -0.01    3.15   0
  -5   4  -9  132.87    3.83   0
  -4  -6  -5   68.12    1.13   0
  -4  -4   5   42.91    1.46   0
  -4  -1  -9   22.43    1.98   0
  -4   0  -9    3.27    1.94   0
  -4   1  -9   28.15    2.37   0
  -4   2  11    5.17    3.06   0
  -4   4  12   13.56    3.37   0
  -3   6  12   57.64    2.78   0
  -3   7  12  360.47    5.07   0
  -3   8  12    3.26    3.28   0
  -2  -2   5   36.02    1.26   0
  -2   2   9   -0.32    1.73   0
  -2   7  11    2.32    2.46   0
  -2   8  11   51.70    2.91   0
  -2  12   8    7.86    1.95   0
  -1  -2   2    2.61    0.42   0
  -1   9   9    8.44    1.76   0
  -1  10   8   22.48    1.90   0
   0   1   4   33.41    0.78   0
   0   3   6    0.33    0.96   0
   0   4  -2 1666.59    3.30   0
   0   5   7   16.73    1.25   0
   0   6  -1   39.46    0.73   0
   0   7   7   46.66    1.26   0
  -9  -9  -8   67.75    2.50   0
  -8  -9  -6  114.45    1.74   0
  -8  -7 -10   21.96    2.63   0
  -8  -6 -11   28.71    3.29   0
  -7  -8   0   24.14    0.97   0
  -7  -7  -9    1.51    1.90   0
  -7  -6 -10   -0.32    2.27   0
  -6  -6  -9    3.85    1.85   0
  -6  -2 -11   95.24    3.45   0
  -6  -2   9    1.96    2.97   0
  -6  -1 -11   25.52    3.06   0
  -6  -1  10    0.29    3.05   0
  -6   0 -11  122.35    3.88   0
  -5  -4   6   12.80    1.72   0
  -5  -2 -10   16.18    2.12   0
  -5   1 -10    5.37    2.08   0
  -5   2 -10   22.68    2.96   0
  -4  -5  -7   40.79    1.41   0
  -4  -5   3  166.96    1.67   0
  -4  -4  -8   11.57    1.57   0
  -4  -2  -9   18.20    1.86   0
  -4   2  -9   20.30    2.57   0
  -4   8  -6   14.55    2.76   0
  -3  -3  -7   12.00    0.99   0
  -3  -3   5  104.98    1.64   0
  -3  -1  -8   18.65    1.52   0
  -3   0  -8   11.44    1.19   0
  -3   1  -8    9.30    1.74   0
  -3   2  -8    8.49    1.96   0
  -3   2  10    0.56    2.11   0
  -3   8  -5    4.14    2.34   0
  -3   9  -4   25.01    2.28   0
  -3  10  -3    6.44    1.96   0
  -2  -3   3    0.99    0.69   0
  -2  -1   6    1.02    1.20   0
  -2   1   8    2.99    1.49   0
  -2   4  10    6.25    1.88   0
  -2   6  -5   16.02    1.55   0
  -2  10  10    4.22    2.33   0
  -1  -1  -4  154.32    1.24   0
  -1  -1   4  342.54    1.87   0
  -1   2  -5   91.85    1.43   0
  -1   5  -4  189.82    1.78   0
  -1   5   9  110.98    2.12   0
  -1   6   9   18.84    1.63   0
  -1   8   9  113.37    2.24   0
   0   2   5  627.85    2.47   0
   0   6   7    0.32    1.13   0
   0   8   6  668.84    2.79   0
  -8  -8  -9   50.63    2.42   0
  -8  -6   5   23.23    2.68   0
  -7  -5 -11   34.44    2.87   0
  -7  -5   6   -0.31    2.16   0
  -7  -2 -12    3.76    3.25   0
  -6  -8  -5   49.73    1.04   0
  -6  -7  -8   20.65    1.60   0
  -6  -3 -11   13.44    2.87   0
  -6   1 -11   25.26    3.39   0
  -5  -5  -9   74.28    2.08   0
  -5  -1   9   -0.60    2.32   0
  -5   0  10    0.13    2.76   0
  -4  -3   6   -0.07    1.40   0
  -4   1  10   11.70    2.40   0
  -4   3  -9    1.50    2.58   0
  -4   5  12    1.93    3.06   0
  -4   7  -7   18.94    2.97   0
  -3  -4   3    1.65    0.74   0
  -3   5  11   17.29    2.68   0
  -3  10  11    4.27    3.22   0
  -2  -3  -5   90.25    1.04   0
  -2  -2  -6   64.92    1.28   0
  -2   0   7   84.03    1.87   0
  -2   1  -7  293.52    2.64   0
  -2   5  10   11.44    2.17   0
  -2  11   0    1.65    1.05   0
  -2  11   9   29.46    2.20   0
  -1  -2  -3 1321.20    2.54   0
  -1   1  -5   69.25    1.08   0
  -1   3  -5   20.38    1.25   0
  -1   7   9   22.32    1.77   0
  -1   8  -2    4.57    0.99   0
   0   1  -2 2231.82    3.05   0
   0   4   6 1197.19    3.65   0
  -8  -9  -7   82.65    2.03   0
  -8  -8   1    0.02    1.27   0
  -7  -8  -8   24.76    1.75   0
  -7  -4   7    3.64    2.62   0
  -7  -3 -12   25.31    3.87   0
  -6  -5   5    6.31    1.84   0
  -6  -4 -11   23.95    2.69   0
  -5  -7  -6   99.35    1.37   0
  -5  -7  -1  204.85    0.79   0
  -5  -6  -8    4.34    1.43   0
  -5  -5   4    4.81    1.42   0
  -5   2  11   -0.29    3.42   0
  -5   3 -10    4.97    3.37   0
  -5   4  12   22.01    3.80   0
  -4  -6  -6   11.44    1.04   0
  -4  -3  -9   -0.33    1.28   0
  -4  -2   7   75.76    2.17   0
  -4  -1   8    4.29    1.84   0
  -4   0   9    6.60    2.11   0
  -4   3  11    2.49    1.99   0
  -4   6  12   61.62    3.84   0
  -4   7  12   40.74    3.59   0
  -3  -5  -5  282.40    1.67   0
  -3  -2  -8   29.73    1.26   0
  -3  -1   7  298.81    2.83   0
  -3   0   8   26.56    1.98   0
  -3   3  10   25.32    2.24   0
  -3   6  11  182.08    3.48   0
  -3   7  -6    0.75    2.15   0
  -2  -4  -3 3251.44    3.59   0
  -2   0  -7  167.00    2.09   0
  -2   2  -7    5.81    1.55   0
  -2   5  -6   49.96    1.82   0
  -2   6  10   64.18    2.39   0
  -2   8  -4   25.68    1.96   0
  -2   8  10  210.05    3.08   0
  -2   9  -3   66.53    1.86   0
  -2   9  10    1.19    2.08   0
  -1   0  -5  181.28    1.65   0
  -1   4   8  183.91    2.26   0
  -1   7  -3   50.44    1.31   0
  -1   9   8    6.04    1.55   0
  -1  10   7    3.73    1.44   0
   0   5  -2    0.93    0.65   0
   0   7   6   12.01    1.00   0
  -9  -9  -9   39.69    2.74   0
  -9  -9  -1   32.39    1.07   0
  -8  -7 -11   50.37    3.38   0
  -8  -7   3   15.96    1.88   0
  -7  -7 -10    6.45    2.15   0
  -7  -6 -11   14.45    2.60   0
  -7  -4 -12   11.16    3.44   0
  -7  -3   8    2.11    3.07   0
  -7  -2   9    1.28    2.96   0
  -6  -8  -6    6.03    1.09   0
  -6  -7   1   56.70    1.15   0
  -6   0  10    0.90    3.10   0
  -5  -6   2   12.99    1.00   0
  -5  -4 -10  328.01    3.48   0
  -4   0 -10   -0.36    2.21   0
  -4   4  -9  227.64    4.08   0
  -4   4  11   -0.11    2.59   0
  -3  -5   0  434.24    1.14   0
  -3  -4  -7    8.19    1.24   0
  -3   4  -8   44.61    2.41   0
  -3   6  -7   -0.57    2.05   0
  -3   7  11  102.55    3.23   0
  -3   8  11   85.19    3.30   0
  -3   9  11   17.43    2.70   0
  -3  11  10    5.67    2.70   0
  -2  -1  -7   79.21    1.64   0
  -2   3  -7  106.66    2.22   0
  -2   7  -5    0.54    1.81   0
  -2   7  10  188.99    2.93   0
  -2  10   9    1.11    2.16   0
  -2  12   6    5.08    1.49   0
  -1   4  -5    9.84    1.25   0
  -1   6  -4  247.12    2.15   0
  -1   9  -1    1.43    0.89   0
   0   1   3  763.67    1.97   0
   0   3  -3   38.89    0.85   0
   0   3   5  188.86    1.49   0
  -8  -8 -10   80.01    2.77   0
  -8  -5   6    2.28    2.67   0
  -7  -6   4   59.39    2.00   0
  -6  -7  -9    6.72    1.86   0
  -6  -6 -10    3.49    1.93   0
  -6  -4   6    3.22    1.93   0
  -6  -2 -12   11.64    3.17   0
  -6  -1 -12   37.31    3.82   0
  -6  -1   9    4.58    2.55   0
  -5  -2 -11    1.05    2.69   0
  -5  -1 -11   13.87    2.08   0
  -5   0 -11    0.33    2.32   0
  -5   1  10    3.96    2.81   0
  -5   3  11    9.09    2.89   0
  -4  -4  -9   68.16    2.05   0
  -4  -4   4   60.29    1.42   0
  -4  -2 -10  172.04    2.93   0
  -4  -1 -10   23.20    1.68   0
  -4   1 -10   10.79    2.58   0
  -3  -3  -8   21.03    1.21   0
  -3   0  -9   40.60    2.16   0
  -3   1  -9   58.88    2.47   0
  -3   2   9   -1.12    1.90   0
  -3   4  10   14.78    2.20   0
  -2  -4  -4  427.82    1.75   0
  -2  -3  -6    0.61    0.93   0
  -2  -2   4  478.15    2.25   0
  -2   4  -7    1.98    1.66   0
  -2   4   9   40.11    1.98   0
  -2  10  -2    0.09    1.39   0
  -2  11   8   -0.67    1.73   0
  -1  -2   1    6.72    0.30   0
  -1  -1  -5    3.75    0.88   0
  -1   5   8   55.83    1.43   0
  -1   6   8   76.92    1.88   0
  -1   7   8  956.67    4.30   0
  -1   8   8  385.10    2.88   0
   0   2  -3   42.71    0.83   0
   0   2   4  241.95    1.37   0
  -8  -9  -8   49.67    1.96   0
  -7  -8  -9   15.01    1.87   0
  -7  -7   2   13.12    1.34   0
  -7  -5 -12    0.37    2.87   0
  -6  -8  -7   42.11    1.56   0
  -6  -3 -12   -0.74    3.31   0
  -6  -3   7    1.96    2.30   0
  -6  -2   8    4.94    2.56   0
  -6   2  11    1.65    2.79   0
  -5  -7  -7    3.53    1.14   0
  -5  -6  -9   10.58    1.68   0
  -5  -5 -10    3.35    2.04   0
  -5  -4   5   23.11    1.49   0
  -5  -3 -11   41.56    2.89   0
  -5   0   9    4.43    2.76   0
  -5   2 -11   -0.71    3.71   0
  -4  -6  -7   69.49    1.48   0
  -4   1   9   37.53    2.48   0
  -4   2 -10    6.15    2.21   0
  -4   5  -9    8.82    3.30   0
  -4   5  11   -1.95    2.79   0
  -3  -5  -6  274.22    1.89   0
  -3  -3   4  119.47    1.46   0
  -3  -1  -9  163.67    2.26   0
  -3   2  -9    2.81    2.25   0
  -3   5  -8    5.53    2.61   0
  -3  10  10    4.90    2.63   0
  -2  -3   2   19.83    0.60   0
  -2  -2  -7   73.95    1.53   0
  -2  -1   5  948.46    3.46   0
  -2   0   6  434.67    2.66   0
  -2   5   9   22.91    2.03   0
  -2   6  -6   18.08    1.90   0
  -2   9   9    2.43    1.96   0
  -2  12   4   51.82    1.19   0
  -1  -2  -4   -0.26    0.66   0
  -1  -1   3 1196.16    2.75   0
  -1   1  -6   -0.59    1.18   0
  -1   5  -5   13.12    1.22   0
  -1   9   7   22.14    1.46   0
   0   0  -1 2652.97    2.22   0
   0   1  -3  557.45    1.94   0
   0   4  -3   96.11    1.14   0
   0   4   5    1.64    0.78   0
   0   6  -2   -0.11    0.79   0
  -7  -5   5    1.88    1.99   0
  -6  -4 -12    0.64    2.97   0
  -6   1  10   21.61    3.07   0
  -5  -4 -11   15.68    2.49   0
  -5  -3   6  100.38    2.09   0
  -5  -1   8   10.45    2.22   0
  -5   4  11   -0.24    3.04   0
  -4  -5   2  146.05    1.36   0
  -4  -3 -10   21.30    1.69   0
  -4   0   8   -0.33    1.88   0
  -4   3 -10   -0.01    3.07   0
  -4   3  10   32.49    2.52   0
  -4   6  11   12.73    3.12   0
  -4   9  11   44.86    3.46   0
  -3  -2  -9  344.57    2.92   0
  -3   1   8   14.85    1.33   0
  -3   3  -9   42.35    2.74   0
  -3   5  10    3.91    1.62   0
  -3   8  -6    0.93    2.47   0
  -3   9  -5    2.79    2.37   0
  -3   9  10    0.70    2.39   0
  -3  11   9    3.70    2.45   0
  -3  12   8    8.30    2.28   0
  -2   0  -8  257.44    2.68   0
  -2   1  -8   39.04    1.96   0
  -2   2  -8   -0.91    1.87   0
  -2   6   9   94.14    2.30   0
  -2   8   9  149.34    2.66   0
  -1   0  -6    4.37    1.07   0
  -1   3  -6   54.42    1.64   0
  -1   4   7  288.67    2.44   0
   0   7  -1    4.50    0.63   0
  -8  -9  -9   19.27    2.41   0
  -8  -8 -11  152.51    3.66   0
  -8  -6   4    2.69    2.30   0
  -7  -7 -11    9.57    2.52   0
  -7  -6 -12   84.52    3.63   0
  -7  -4   6   31.90    2.40   0
  -7  -1   9   -0.47    2.85   0
  -6  -7 -10    1.05    2.27   0
  -6  -6 -11  176.17    3.48   0
  -5  -7  -8   38.69    1.51   0
  -5  -2   7    2.32    1.77   0
  -5   2  10    1.24    2.52   0
  -4  -5  -9  148.18    2.41   0
  -4  -4 -10 1326.08    6.05   0
  -4  -3   5    1.99    1.28   0
  -4  -2   6    0.75    1.39   0
  -4   7  11   77.53    2.82   0
  -4   8  11   15.33    2.78   0
  -3  -4  -8  112.95    1.75   0
  -3  -4   2   10.47    0.74   0
  -3  -3  -9    0.57    1.71   0
  -3  -2   5    3.69    1.17   0
  -3  -1   6 1045.90    4.31   0
  -3   0   7   38.89    1.65   0
  -3   3   9   15.35    1.42   0
  -3   6  10   47.77    2.04   0
  -3   7  -7   21.22    2.79   0
  -3   7  10    1.45    2.31   0
  -3   8  10   -0.45    2.42   0
  -2  -1  -8  266.47    2.58   0
  -2   3  -8   -1.03    2.06   0
  -2   7   9   73.29    2.19   0
  -2  10   8   62.31    2.00   0
  -2  11   7    0.98    1.49   0
  -1   0   4  871.90    2.66   0
  -1   1   5   19.45    0.75   0
  -1   4  -6   47.50    1.70   0
  -1   7  -4   -0.90    1.30   0
  -1   8  -3   11.32    1.40   0
  -1   8   7  865.71    3.77   0
   0   0  -2  111.77    0.71   0
   0   5  -3   27.72    0.89   0
   0   5   5  515.35    2.17   0
   0   6   5  167.40    1.36   0
   0   8   3   27.98    0.58   0
  -9 -10  -6    1.18    1.24   0
  -9  -8   1    0.64    1.67   0
  -7  -9  -6    3.68    1.04   0
  -7  -9  -5  103.47    1.19   0
  -7  -8 -10    1.44    2.17   0
  -7  -3   7   12.96    2.79   0
  -7  -2   8   10.89    2.60   0
  -6  -5 -12  156.48    3.92   0
  -6  -5   4   92.44    1.91   0
  -6   0   9    3.82    2.96   0
  -5  -6 -10   91.64    2.48   0
  -5  -5   3   59.66    1.51   0
  -5  -2 -12   27.82    3.34   0
  -5  -1 -12    0.89    2.51   0
  -5   5  11  132.76    3.78   0
  -4  -6  -8  126.41    1.89   0
  -4  -2 -11   54.02    2.84   0
  -4  -1 -11    7.62    2.06   0
  -4   0 -11    0.48    2.03   0
  -4   1 -11   24.26    3.45   0
  -4   2   9   16.40    2.12   0
  -4   4 -10    9.14    3.14   0
  -4   4  10    1.04    2.47   0
  -3  -5  -7   -0.27    1.14   0
  -3  -1 -10  118.46    2.60   0
  -3   0 -10   -0.64    2.18   0
  -3   1 -10    5.28    2.42   0
  -3   4  -9   10.34    2.47   0
  -3   6  -8    0.25    2.87   0
  -2  -3  -7   45.63    1.14   0
  -2  -2  -8    7.90    1.48   0
  -2   4   8  138.81    2.20   0
  -2   7  -6   -0.26    1.99   0
  -2   8  -5   10.20    1.84   0
  -2   9  -4    1.46    1.92   0
  -1  -2  -5   83.29    1.19   0
  -1  -1  -6  215.30    1.87   0
  -1   5   7   15.71    1.33   0
  -1   6  -5   12.86    1.42   0
  -1   6   7   15.05    1.25   0
  -1   7   7  413.61    2.71   0
  -1  10   0   15.03    0.77   0
  -1  10   5    8.88    0.94   0
   0   1   2 2584.35    2.89   0
   0   2  -4   93.16    1.21   0
   0   3  -4    0.25    0.83   0
  -8  -5   5   29.12    2.61   0
  -7  -9  -7    3.39    1.33   0
  -7   1  10    3.87    2.85   0
  -6  -1   8    2.60    2.28   0
  -6   4  11   34.56    3.32   0
  -5  -5 -11   30.62    2.03   0
  -5  -3 -12   25.88    2.98   0
  -5   1   9    4.68    1.87   0
  -5   3  10   39.51    2.93   0
  -5   6  11    0.07    3.05   0
  -5   7  11  258.24    4.64   0
  -5   8  11   17.75    3.35   0
  -4  -3 -11   92.66    3.03   0
  -4   2 -11    0.45    3.49   0
  -4   5  10    5.78    2.52   0
  -4  10  10    7.23    3.10   0
  -3  -2 -10   43.26    2.29   0
  -3   2 -10    1.36    2.77   0
  -3   2   8   23.07    1.70   0
  -3   4   9   10.48    1.43   0
  -3  10   9    1.31    2.16   0
  -3  12   7    2.50    2.03   0
  -2  -4  -6  274.32    1.93   0
  -2   6  -7   -3.21    2.21   0
  -2   9   8   25.03    1.80   0
  -2  11  -1   43.86    1.44   0
  -1   2  -7  113.65    2.14   0
  -1   3   6  318.21    2.17   0
  -1   5  -6   71.19    1.99   0
  -1   9  -2   27.53    1.18   0
  -1   9   6   53.62    1.34   0
   0   0  -3 1592.13    3.02   0
   0   1  -4  284.25    1.73   0
   0   2   3  923.77    2.14   0
   0   4  -4   81.97    1.29   0
  -9 -10  -5    0.28    0.81   0
  -9  -6   4   72.16    2.76   0
  -8  -9 -10   14.63    2.51   0
  -8  -8   0   13.53    1.18   0
  -8  -7   2   12.94    1.73   0
  -8  -4   6    1.59    2.68   0
  -8  -3   7    1.35    2.89   0
  -8  -2   8    5.90    2.91   0
  -7  -9  -8    2.03    1.69   0
  -7  -8  -1   26.64    0.86   0
  -7  -7 -12    4.01    3.06   0
  -7  -6   3   26.72    1.66   0
  -7   0   9    2.78    3.00   0
  -6  -8  -9    5.66    1.65   0
  -6  -6 -12   10.61    2.72   0
  -6  -4 -13   29.15    4.04   0
  -6  -4   5    5.14    1.69   0
  -6  -3   6    8.73    1.87   0
  -6   5  11    1.79    3.67   0
  -5  -7  -9   30.75    1.75   0
  -5  -6   1   36.33    0.96   0
  -5  -4 -12   10.85    3.11   0
  -4  -5 -10   16.15    2.14   0
  -4   1   8   62.03    2.17   0
  -4   6  10    9.63    2.77   0
  -4   9  10   -1.41    2.89   0
  -3  -4  -9    4.83    1.63   0
  -3   3 -10    9.87    2.85   0
  -3   5  -9   13.94    3.11   0
  -3   5   9   40.05    2.23   0
  -3   9   9   -0.48    2.03   0
  -3  11   8    2.79    2.10   0
  -2  -2   3    1.44    0.67   0
  -2  -1  -9    2.31    1.63   0
  -2   0  -9  283.08    3.22   0
  -2   1  -9   74.17    2.52   0
  -2   2  -9   98.49    2.64   0
  -2   5   8   24.45    1.69   0
  -2   8   8  325.55    2.86   0
  -2  10  -3   36.36    1.92   0
  -1   0  -7   13.68    1.06   0
  -1   3  -7   20.62    1.77   0
   0   4   4   86.22    0.96   0
   0   6  -3   40.02    1.17   0
   0   8   0  160.73    0.90   0
   0   8   2  369.32    0.85   0
  -9  -5   5    3.75    2.84   0
  -7  -8 -11    3.34    2.62   0
  -7   2  10   95.65    4.17   0
  -6  -7 -11   -0.59    2.33   0
  -6  -6   2   49.66    1.36   0
  -6   1   9   10.97    2.69   0
  -6   6  11   30.83    4.04   0
  -5  -6 -11   26.44    2.20   0
  -5  -4   4    3.87    1.17   0
  -5  -1   7  200.48    2.81   0
  -5   4  10   13.98    2.75   0
  -4  -6  -9   10.86    1.64   0
  -4  -4 -11   59.82    2.84   0
  -4  -1 -12    5.08    2.80   0
  -4   0 -12   23.53    3.26   0
  -4   7  10   38.52    2.81   0
  -4   8  10    2.79    2.65   0
  -4  11   9   25.31    2.84   0
  -3  -5  -8  139.16    1.79   0
  -3  -3   3  121.29    1.28   0
  -3   1   7    9.64    1.16   0
  -3   3   8   73.59    1.92   0
  -3   6   9   24.98    2.09   0
  -3   7   9   17.81    2.03   0
  -3   8   9    0.68    2.00   0
  -2  -3  -8   74.15    1.81   0
  -2  -1   4  863.84    2.91   0
  -2   0   5  653.05    2.88   0
  -2   3  -9   11.03    2.12   0
  -2   5  -8   -0.78    2.40   0
  -2   6   8  468.16    3.39   0
  -2   7   8   58.06    1.96   0
  -2  10   7   33.44    1.65   0
  -1  -2  -6   -0.05    0.68   0
  -1  -1  -7    5.87    1.24   0
  -1  -1   2 6450.30    5.24   0
  -1   2   5  992.89    3.18   0
  -1   4  -7   98.87    2.06   0
   0   0  -4  736.58    2.53   0
   0   2  -5  119.05    1.55   0
   0   3  -5   22.07    1.16   0
   0   5  -4  502.00    2.58   0
   0   7  -2  108.19    1.28   0
  -8   0   9   55.44    3.97   0
  -7  -7   1    1.30    1.14   0
  -7  -5   4    1.98    1.60   0
  -7  -1   8   16.56    2.69   0
  -6  -8 -10    6.54    2.07   0
  -6  -5 -13   33.61    3.00   0
  -5  -5 -12  119.94    3.65   0
  -5  -3 -13    1.19    3.37   0
  -5  -3   5  322.98    2.83   0
  -5  -2   6    7.85    1.72   0
  -5   5  10   20.39    2.81   0
  -4  -7  -6    0.51    0.84   0
  -4  -7  -5    4.17    0.75   0
  -4   0   7    4.39    1.55   0
  -4   1 -12    1.90    3.96   0
  -3  -6  -5   -0.50    0.83   0
  -3  -1 -11   44.36    2.82   0
  -3   0   6   13.17    1.33   0
  -3   1 -11   40.53    3.25   0
  -3   4 -10    8.18    3.25   0
  -2  -4  -7  624.13    2.97   0
  -2  -2  -9  457.16    3.50   0
  -2   8  -6    8.15    2.61   0
  -1  -3  -4  147.00    1.13   0
  -1  -3  -3   71.32    0.69   0
  -1   6  -6   10.67    1.66   0
  -1   7  -5   42.42    1.68   0
  -1   8  -4    3.09    1.62   0
  -1   8   6   74.71    1.39   0
   0   1  -5  113.35    1.45   0
   0   5   4   25.68    0.71   0
  -9  -7   2   96.78    2.46   0
  -7  -4   5   28.10    2.03   0
  -7  -3   6   34.86    2.30   0
  -7  -2   7  131.94    3.21   0
  -7   1   9   15.14    3.08   0
  -7   3  10   66.31    3.63   0
  -6   0   8   25.57    2.66   0
  -6   4  10   25.30    3.18   0
  -5  -8  -7   35.72    1.40   0
  -5  -8  -6   14.67    1.03   0
  -5  -4 -13   17.19    3.47   0
  -5   6  10  101.72    3.51   0
  -5   9  10   18.32    3.34   0
  -4  -7  -7   39.25    1.28   0
  -4  -7  -4   79.81    0.83   0
  -4  -5 -11    0.08    2.29   0
  -4  -3 -12  110.05    3.31   0
  -4  -2   5    1.32    1.28   0
  -4  -1   6   21.78    1.62   0
  -4   2   8    0.52    1.86   0
  -4   4   9    5.82    1.56   0
  -4  10   9   62.61    2.93   0
  -3  -6  -6   25.60    0.96   0
  -3  -6  -4   49.53    0.73   0
  -3  -5  -9   24.93    1.72   0
  -3  -4 -10   13.89    2.13   0
  -3  -2   4   46.10    1.15   0
  -3  -1   5    1.01    1.14   0
  -3   2 -11    0.20    3.40   0
  -3  10   8   36.63    2.17   0
  -2   0 -10   37.29    2.28   0
  -2   4  -9    1.36    2.58   0
  -2   4   7    7.69    1.34   0
  -2   7  -7   74.91    2.81   0
  -2   9  -5   25.88    2.39   0
  -2   9   7   32.37    1.63   0
  -1  -3  -5  667.33    2.50   0
  -1  -2  -7    3.40    1.21   0
  -1   0   3 2286.91    3.75   0
  -1   1  -8  180.39    2.24   0
  -1   1   4 1784.97    3.70   0
  -1   2  -8  188.41    2.81   0
  -1   5  -7    1.83    1.97   0
  -1   6   6    0.69    1.00   0
  -1   7   6  385.75    2.34   0
   0   4  -5  245.51    2.19   0
  -8  -6   3   61.09    2.04   0
  -8  -1   8    8.80    2.92   0
  -7  -9 -10  101.77    2.78   0
  -6  -6 -13   26.99    3.44   0
  -6  -5   3    7.09    1.46   0
  -6   2   9   16.60    2.76   0
  -5  -8  -8   65.99    1.80   0
  -5  -8  -5   14.44    0.76   0
  -5   1   8   11.70    2.07   0
  -5   3   9   18.86    2.34   0
  -5   7  10   18.86    3.13   0
  -5   8  10    7.86    3.04   0
  -4  -7  -8    7.34    1.27   0
  -4  -6 -10    6.83    1.82   0
  -4  -5   1    2.04    0.66   0
  -4   5   9  253.08    3.43   0
  -4   9   9   16.97    2.55   0
  -3  -6  -7   14.86    1.14   0
  -3  -3 -11    7.38    2.43   0
  -3   3 -11   41.38    3.47   0
  -3   4   8    1.64    1.19   0
  -3  11   7   37.26    1.98   0
  -2  -4  -8   27.43    1.57   0
  -2  -3  -9   18.18    1.36   0
  -2  -1 -10  154.55    2.86   0
  -2   1 -10   15.43    1.99   0
  -2  11   5   28.05    1.29   0
  -1   3   5    4.98    0.90   0
  -1   9  -3    8.07    1.32   0
  -1  10  -1   -0.03    0.93   0
  -1  10   3   15.05    0.75   0
   0   2  -6   93.89    1.74   0
   0   3   3  735.13    1.88   0
   0   6  -4    7.20    1.12   0
   0   8  -1   50.29    0.84   0
  -9  -9  -2   10.44    1.14   0
  -8 -10  -8   29.37    1.89   0
  -8  -5   4  105.17    2.75   0
  -8  -2   7   11.29    2.93   0
  -8   1   9    4.59    3.88   0
  -6  -8 -11    9.94    2.38   0
  -6  -1   7    0.05    1.97   0
  -6   5  10   42.39    3.16   0
  -5  -7 -11    2.79    2.44   0
  -5  -5 -13   13.61    3.78   0
  -4  -6  -1  164.23    0.69   0
  -4  -2 -13    2.65    3.23   0
  -4   1   7    5.63    1.50   0
  -4   6   9  105.11    2.75   0
  -4   7   9   23.37    2.19   0
  -4   8   9   45.19    2.51   0
  -4  11   8    8.72    2.53   0
  -3   5   8   61.89    2.04   0
  -3   9   8    1.95    1.96   0
  -2  -5  -5  320.69    1.79   0
  -2  -2 -10   22.72    2.13   0
  -2   3 -10   39.35    2.93   0
  -2   5   7   36.39    1.64   0
  -2   8   7   40.66    1.54   0
  -2  10   6   59.37    1.64   0
  -2  11  -2    4.25    1.34   0
  -1  -3  -6  236.26    1.73   0
  -1   4  -8    2.23    2.04   0
   0  -1  -4   31.32    0.81   0
   0  -1  -3  813.09    2.14   0
   0   3  -6  560.55    3.33   0
   0   5  -5   74.92    1.59   0
   0   7  -3   96.93    1.37   0
   0   7   3  264.72    1.15   0
  -9  -8   0    4.28    1.43   0
  -9  -6   3    3.01    2.34   0
  -9  -2   7   -0.38    2.92   0
  -8 -10  -9   -1.32    2.00   0
  -8  -3   6   20.49    2.78   0
  -7  -9 -11   11.74    2.66   0
  -7   0   8   63.72    2.52   0
  -7   2   9   18.69    3.13   0
  -7   5  10   65.57    3.65   0
  -6  -9  -7    6.01    1.23   0
  -6  -4   4   62.38    1.76   0
  -6  -2   6   26.48    2.02   0
  -6   6  10   -1.69    2.46   0
  -6   7  10    1.81    3.64   0
  -6   8  10    2.76    3.49   0
  -5  -8  -9   55.56    1.84   0
  -5  -5   2    1.52    0.88   0
  -5   0   7    9.58    1.40   0
  -5  10   9    1.04    2.83   0
  -4  -7  -9   34.35    1.72   0
  -4  -6 -11   -0.79    2.15   0
  -4  -5 -12   -0.43    2.91   0
  -3  -6  -8  154.97    2.05   0
  -3  -5 -10   14.36    1.93   0
  -3  -4 -11    2.79    2.39   0
  -3  -4   1  767.88    2.03   0
  -3  -2 -12    1.82    2.79   0
  -3   0 -12    0.73    2.99   0
  -3   6   8  277.98    3.01   0
  -3   7   8  354.14    3.32   0
  -3   8   8   12.58    1.87   0
  -3  12   5    3.88    1.65   0
  -2  -5  -4   42.11    0.76   0
  -2   1   5  392.53    2.29   0
  -2   6   7  173.46    2.13   0
  -2   7   7  133.50    2.03   0
  -1  -3  -7  447.71    2.77   0
  -1   0  -9  108.16    2.49   0
  -1   1  -9  107.58    2.61   0
  -1   2  -9    9.97    1.98   0
  -1   6  -7   -0.79    1.99   0
  -1   8  -5    2.91    1.90   0
   0  -1  -5   67.01    1.23   0
   0   0  -6   10.06    1.08   0
   0   4  -6  526.30    3.32   0
  -9  -5   4    5.70    2.44   0
  -9  -3   6   15.99    3.17   0
  -8  -7   1    0.53    1.46   0
  -8   0   8   30.48    3.39   0
  -7  -6   2    7.68    1.26   0
  -7  -1   7   10.14    2.37   0
  -7   6  10    2.92    3.59   0
  -6  -9  -9    0.04    1.88   0
  -6  -9  -8    6.68    1.33   0
  -6  -8 -12   19.60    3.05   0
  -6   1   8    3.66    1.76   0
  -5  -6 -13   15.03    3.49   0
  -5  -1   6   19.19    1.71   0
  -5   2   8   20.15    1.57   0
  -5   5   9  111.32    2.98   0
  -4  -4 -13  121.24    3.97   0
  -4   0   6   30.06    1.56   0
  -4  10   8    3.24    2.09   0
  -3  -6  -9    4.40    1.51   0
  -3  -3 -12  160.78    3.69   0
  -3  10   7    2.10    1.68   0
  -2  -5  -7    3.71    1.13   0
  -2  -1 -11  150.35    3.28   0
  -2   0 -11   20.01    2.86   0
  -2   4 -10   19.27    3.36   0
  -2  11   4    0.61    1.17   0
  -1   3  -9   11.59    2.18   0
  -1   4   5   13.92    0.93   0
  -1   5  -8    2.57    2.30   0
   0  -1  -2 2642.34    2.99   0
   0   1  -7  695.88    3.76   0
   0   2  -7  821.26    4.14   0
   0   2   2 1858.86    2.38   0
   0   4   3  215.73    1.08   0
   0   6  -5   72.62    1.98   0
  -9   0   8    7.98    3.35   0
  -8 -10  -6    3.76    0.95   0
  -8  -9  -3  190.54    1.18   0
  -8   2   9   -0.19    2.62   0
  -7   3   9    1.77    2.92   0
  -6  -9  -6   65.30    1.16   0
  -6   4   9   22.90    2.72   0
  -5  -8 -10   -0.39    1.92   0
  -5  -7 -12   13.93    2.75   0
  -5  -4   3    5.50    1.01   0
  -5  -2   5   -0.23    1.45   0
  -5   6   9   89.29    3.09   0
  -5   7   9  101.91    2.97   0
  -5   8   9   10.25    2.63   0
  -5   9   9    1.96    2.68   0
  -4  -7 -10   -0.35    1.99   0
  -4   4   8   66.14    2.19   0
  -3  -5 -11    6.91    2.26   0
  -3   0   5   24.47    1.21   0
  -3  11   6  125.15    2.35   0
  -2  -5  -8  232.41    2.40   0
  -2  -2   2   29.29    0.67   0
  -2  -1   3  537.83    2.08   0
  -2   0   4 4714.43    6.42   0
  -2   9   6   18.30    1.37   0
  -1  -3  -8   30.98    1.57   0
  -1  -2  -9   44.92    1.87   0
  -1   2   4   32.94    0.75   0
  -1   5   5   94.62    1.23   0
  -1   7   5   66.79    1.20   0
  -1   9  -4    0.77    1.68   0
  -1   9   4  234.71    1.62   0
  -1  10  -2   -0.24    1.19   0
   0  -1  -6  343.45    2.32   0
   0   0  -7  179.39    2.14   0
   0   3  -7    3.75    1.65   0
   0   5  -6    0.53    1.44   0
   0   6   3    8.15    0.55   0
   0   7  -4   40.03    1.52   0
  -8  -1   7   69.07    3.09   0
  -7  -5   3   90.67    2.00   0
  -7  -2   6   13.55    2.00   0
  -7   1   8   10.67    2.70   0
  -6  -9 -10   16.69    2.06   0
  -6  -6   1   -0.21    1.00   0
  -6   0   7    1.46    1.99   0
  -6   2   8   17.02    2.37   0
  -5  -8 -11    2.85    2.38   0
  -5   1   7    6.55    1.83   0
  -5   3   8    6.31    2.00   0
  -4  -6 -12    0.83    2.35   0
  -4  -5 -13    3.01    3.60   0
  -4  -4   2    3.04    0.72   0
  -4   5   8   -0.15    1.96   0
  -4   9   8   14.71    2.37   0
  -4  11   7   22.08    2.33   0
  -4  12   6    5.16    2.44   0
  -3  -6 -10  106.10    2.55   0
  -3  -4 -12   81.33    3.17   0
  -3  -2 -13    8.21    3.19   0
  -3   4   7    7.24    1.61   0
  -3   9   7   52.00    1.98   0
  -2  -4 -10    0.93    1.85   0
  -2   3 -11   36.32    3.82   0
  -1   0 -10    2.29    2.20   0
  -1   1 -10   60.74    2.78   0
  -1   4  -9    3.16    2.66   0
   0   4  -7    1.86    1.68   0
  -9  -1   7   10.47    3.29   0
  -8   1   8   35.56    3.49   0
  -8   3   9  171.48    4.27   0
  -7  -4   4   23.56    1.82   0
  -7   4   9   67.46    3.54   0
  -6  -9 -11   53.67    2.67   0
  -6   5   9  101.17    2.75   0
  -6   6   9    4.74    2.61   0
  -6   9   9    8.80    3.35   0
  -5  -7 -13    2.83    3.35   0
  -4  -7 -11    2.69    2.35   0
  -4  -3   3  149.35    1.52   0
  -4  -2   4   -0.91    1.14   0
  -4   6   8   13.85    2.14   0
  -4   7   8    1.28    1.99   0
  -4   8   8   79.14    2.46   0
  -3  -3 -13   24.95    3.45   0
  -3  -3   2  379.72    1.73   0
  -3  -2   3  410.73    1.99   0
  -3  -1   4  147.48    1.55   0
  -3   5   7  693.75    3.85   0
  -2  -5  -9    1.96    1.61   0
  -2  -1 -12    3.44    3.09   0
  -2   0 -12    0.93    3.47   0
  -2   2   5   35.34    1.15   0
  -2   5   6   55.88    1.41   0
  -2   8   6   17.29    1.29   0
  -1  -4  -6  135.21    1.51   0
  -1  -4  -5   29.56    0.89   0
  -1  -3  -9   62.72    1.99   0
  -1  -1 -10   25.44    1.69   0
  -1   1   3  436.09    1.67   0
  -1   2 -10   -0.83    2.37   0
  -1   6  -8   14.00    2.57   0
  -1   8  -6    8.25    2.45   0
   0  -2  -5  608.72    2.52   0
   0  -1  -7    2.29    0.89   0
   0   0  -8  436.88    3.38   0
   0   1  -8  897.01    4.60   0
   0   2  -8   -1.09    1.86   0
   0   8  -3   12.34    1.20   0
   1   3  -3   57.87    0.96   0
   1   3  -2   24.43    0.63   0
   1   4  -3   12.62    0.89   0
   1   4  -2   15.74    0.60   0
  -9  -7   1   37.61    2.05   0
  -9   1   8   50.90    4.16   0
  -8  -8  -1   28.22    1.25   0
  -8  -6   2   11.87    1.69   0
  -8  -2   6   -0.31    2.31   0
  -7 -10 -10   35.06    2.44   0
  -7 -10  -9    3.69    1.84   0
  -7 -10  -8   12.76    1.56   0
  -7  -7   0    1.08    1.08   0
  -7   2   8   14.55    2.60   0
  -7   5   9   -0.73    3.28   0
  -6  -1   6    2.31    1.69   0
  -6   7   9  123.93    3.74   0
  -6   8   9   10.82    2.78   0
  -5  -8 -12   41.08    3.04   0
  -5  -8  -4    0.87    0.42   0
  -5   4   8   14.53    2.08   0
  -5  10   8   -1.30    2.77   0
  -4  -6 -13   -0.18    2.89   0
  -3  -6 -11   11.68    2.23   0
  -3  -5 -12   -0.06    2.64   0
  -3  -5  -1  616.11    1.00   0
  -3  -4 -13    1.30    3.05   0
  -3   6   7  209.43    2.52   0
  -3   7   7  246.41    2.76   0
  -3   8   7    2.28    1.53   0
  -2   1 -12    0.65    2.64   0
  -2   6   6    8.43    1.26   0
  -2   7   6  451.73    2.81   0
  -1  -4  -7   38.47    1.12   0
  -1  -2 -10   18.87    2.02   0
  -1   3 -10    2.89    2.42   0
  -1   5  -9   79.88    3.21   0
   0  -2  -6  157.63    1.72   0
   0  -2  -4  247.65    1.54   0
   0   3  -8    5.71    1.87   0
   0   6  -6   16.42    1.63   0
   0   7  -5   41.84    1.90   0
   1   2  -4    9.44    0.89   0
   1   2  -3  197.44    1.34   0
   1   3  -4   13.15    0.91   0
   1   4  -1  391.42    1.31   0
   1   5  -2  266.56    1.50   0
  -9  -2   6   15.43    3.02   0
  -8  -5   3  133.75    2.37   0
  -8  -4   4   13.85    2.03   0
  -8  -3   5   31.87    2.50   0
  -7   6   9   94.66    3.97   0
  -7   8   9    6.68    3.30   0
  -6  -9 -12   23.82    3.05   0
  -6   1   7   -0.56    2.12   0
  -6   3   8    1.59    1.56   0
  -5   0   6   39.87    1.43   0
  -5   2   7   34.93    2.03   0
  -5   5   8   16.02    2.34   0
  -5   9   8    2.48    2.80   0
  -4  -8  -9    3.08    1.69   0
  -4  -8  -8  157.06    1.97   0
  -4  -8  -7   79.73    1.53   0
  -4  -7 -12    1.59    2.79   0
  -4  10   7   47.98    2.40   0
  -3  -7  -8  156.75    1.91   0
  -3  -7  -7   29.06    1.11   0
  -3  10   6   34.38    1.80   0
  -3  11   5    4.06    1.68   0
  -2  -5 -10    6.29    1.79   0
  -2  -5  -3  425.54    1.23   0
  -2  -3 -12    1.18    2.69   0
  -2  11   3    3.10    1.11   0
  -1  -4  -8  188.37    2.25   0
  -1  -4  -4 2779.59    4.14   0
  -1  -3 -10    8.33    1.93   0
  -1  -1 -11    2.68    2.32   0
  -1   0 -11   13.50    2.99   0
  -1   1 -11    7.21    3.10   0
  -1   3   4   10.57    0.60   0
  -1   9  -5   84.10    2.46   0
  -1  10  -3    0.32    1.34   0
   0  -2  -7   89.95    1.63   0
   0   1  -9   79.27    2.43   0
   0   4  -8   19.02    2.22   0
   1   2  -5   54.72    1.37   0
   1   3  -5   16.76    1.24   0
   1   4  -4  198.43    1.73   0
   1   5  -3   77.67    1.13   0
 -10  -7   1   26.20    2.40   0
  -9  -6   2  109.45    2.62   0
  -9  -3   5   18.66    2.93   0
  -8   0   7    0.66    2.73   0
  -8   2   8    2.18    2.89   0
  -8   5   9   31.22    2.97   0
  -8   6   9    3.78    3.64   0
  -7  -1   6    4.91    2.15   0
  -7   7   9   39.13    2.97   0
  -6  -4   3    1.01    1.18   0
  -6  -3   4   63.90    1.82   0
  -6   4   8    6.45    2.19   0
  -5   6   8   23.46    2.32   0
  -5   7   8   17.50    2.23   0
  -5   8   8    2.71    2.34   0
  -5  11   7    3.68    2.76   0
  -4  -8 -10   66.50    2.19   0
  -4   4   7  756.66    4.20   0
  -4  11   6    0.09    2.30   0
  -4  12   5   72.85    2.48   0
  -3  -7  -9    2.58    1.43   0
  -3  -7  -6    0.04    0.92   0
  -3  -6 -12    2.04    2.36   0
  -3  -5 -13   44.86    3.74   0
  -3   1   5    5.83    1.09   0
  -2  -6  -8  108.44    1.84   0
  -2  -6  -7  930.30    3.63   0
  -2  -1 -13   15.70    3.59   0
  -2   1   4 1275.33    3.46   0
  -2   3   5    4.27    0.98   0
  -2   9   5    7.83    1.38   0
  -1  -4  -9  313.80    2.98   0
  -1  -2 -11  199.28    3.41   0
  -1   0   2 6370.52    5.14   0
  -1   2 -11   33.15    3.35   0
   0  -2  -8    0.97    1.32   0
   0  -2  -3  916.13    2.27   0
   0   0  -9    8.45    1.81   0
   0   2  -9   15.85    2.25   0
   0   8  -4   43.41    1.61   0
   1   1  -5 1447.24    4.37   0
   1   1  -4  342.44    1.96   0
   1   3  -1   53.64    0.56   0
   1   4  -5    0.95    1.23   0
   1   5  -4  141.66    1.65   0
   1   5  -1  115.12    0.81   0
 -10  -3   5    1.69    3.41   0
  -9  -5   3  125.50    2.88   0
  -9   0   7    0.08    3.06   0
  -9   2   8   30.95    3.52   0
  -7   1   7   -0.19    2.45   0
  -7   3   8   15.97    2.03   0
  -6  -9  -5    0.40    0.58   0
  -6  -7  -1    5.34    0.79   0
  -5  -9 -10   36.17    1.98   0
  -5  -9  -9    3.84    1.67   0
  -5  -9  -8   19.45    1.53   0
  -5  -8 -13   19.61    3.21   0
  -5  -1   5  133.65    2.05   0
  -4  -8 -11    6.93    2.33   0
  -4  -7 -13   13.08    3.33   0
  -4   0   5   16.14    1.38   0
  -4   9   7   91.88    2.57   0
  -3  -7 -10  143.56    2.50   0
  -3   9   6  143.61    2.33   0
  -3  12   3   12.02    1.46   0
  -2  -6  -9   66.27    2.00   0
  -2  -6  -6   40.83    1.03   0
  -2  -5 -11    1.49    1.64   0
  -2  -4 -12    0.29    2.16   0
  -2  -2 -13    1.09    3.21   0
  -1  -1   1 1598.12    2.05   0
  -1   3 -11   10.41    3.54   0
  -1   4   4    8.18    0.82   0
  -1   9   3   22.62    0.85   0
   0  -1  -9  173.63    2.32   0
   0   3  -9    1.47    1.99   0
   0   5  -8    5.95    2.19   0
   0   6  -7   13.67    2.06   0
   0   7  -6    1.92    1.79   0
   0   7   2   12.23    0.42   0
   0   8   1  321.73    0.72   0
   1   1  -6  134.12    2.02   0
   1   1  -3 1229.99    2.96   0
   1   2  -6    5.06    1.34   0
   1   3  -6 1285.82    4.80   0
 -10  -6   2    6.60    2.44   0
 -10  -5   3   -0.82    2.47   0
 -10  -4   4   -0.43    2.80   0
  -9  -8  -1    1.56    1.58   0
  -8  -1   6   43.72    2.71   0
  -8   3   8   58.85    3.39   0
  -7  -8  -2   14.25    0.85   0
  -7  -6   1    2.73    1.34   0
  -7  -2   5   27.55    2.04   0
  -7   4   8    2.69    2.72   0
  -6   2   7    2.40    2.02   0
  -6   5   8    4.25    2.26   0
  -6   8   8    1.24    2.45   0
  -6   9   8  103.39    3.35   0
  -5  -9 -11   -0.30    2.26   0
  -5  -5   1   40.38    1.07   0
  -5  -2   4    1.46    1.19   0
  -5   1   6  227.49    2.58   0
  -5   3   7  258.37    2.94   0
  -5  10   7   27.89    2.68   0
  -4  -8  -6   17.78    0.95   0
  -4   5   7   15.24    1.64   0
  -4   6   7   95.37    2.15   0
  -4   8   7   50.29    2.20   0
  -3   4   6    0.57    1.32   0
  -2  -6 -10   31.37    2.04   0
  -2  -3 -13   38.23    2.63   0
  -1  -4 -10    5.02    2.08   0
  -1  -3 -11  156.91    2.97   0
  -1  -1 -12    2.54    3.24   0
  -1   0 -12    0.30    3.50   0
  -1   1 -12    7.27    3.64   0
  -1  10  -4   24.42    1.95   0
   0  -3  -7  177.20    1.99   0
   0   0 -10    5.73    2.34   0
   0   1 -10   34.21    2.74   0
   0   2 -10    1.08    2.40   0
   1   0  -5   17.34    1.02   0
   1   2  -7  275.32    2.88   0
   1   4  -6   32.66    1.57   0
   1   5  -5    4.06    1.22   0
   1   6  -3   22.56    1.06   0
   1   6  -2    3.83    0.71   0
 -10  -1   6   45.07    3.43   0
  -9  -1   6   21.62    2.89   0
  -9   3   8   14.48    2.84   0
  -8  -7   0   44.90    1.67   0
  -8   1   7    9.57    2.75   0
  -8   4   8   12.11    2.96   0
  -7  -3   4   34.49    1.80   0
  -7   5   8   24.10    2.76   0
  -7   9   8    1.85    3.09   0
  -6   6   8    1.56    1.97   0
  -6   7   8   20.70    2.56   0
  -5  -9  -7   15.90    1.07   0
  -5  -7  -2   55.00    0.57   0
  -5  -3   3   41.36    1.42   0
  -4  -8 -12    1.63    2.81   0
  -4  -1   4  145.09    1.70   0
  -4   7   7   33.22    1.97   0
  -3  -6 -13   20.70    3.20   0
  -3   5   6    7.85    1.38   0
  -3   8   6   11.06    1.40   0
  -2  -5 -12   14.76    2.65   0
  -2  -4 -13   14.98    3.46   0
  -2   0   3  162.25    1.26   0
  -2   4   5   55.59    1.24   0
  -2   8   5  235.93    1.99   0
  -1  -5  -7  395.67    2.60   0
  -1  -2 -12   17.43    2.72   0
  -1   5   4  514.56    2.10   0
  -1   6   4   13.58    0.80   0
   0  -3  -8  293.52    2.73   0
   0  -3  -5  190.67    1.55   0
   0  -1 -10    7.70    2.08   0
   0   3 -10   11.48    2.64   0
   0   9  -2  131.95    1.39   0
   0   9  -1    5.93    0.69   0
   1   0  -6  710.61    3.33   0
   1   0  -4  918.86    2.92   0
   1   1  -7   76.76    1.88   0
   1   3  -7   30.13    1.86   0
   1   6  -4  343.97    2.46   0
 -10   1   7   31.35    4.24   0
  -9   4   8    3.95    3.58   0
  -8  -2   5   31.81    2.29   0
  -7  -5   2   14.27    1.42   0
  -7  -4   3    4.70    1.48   0
  -7   0   6   40.75    2.52   0
  -7   2   7   33.24    2.57   0
  -7   6   8   18.95    3.09   0
  -7   7   8    4.56    3.02   0
  -7   8   8    0.18    3.29   0
  -6 -10 -11   58.18    2.68   0
  -6 -10 -10   76.45    2.25   0
  -6 -10  -9   23.45    1.83   0
  -6  -1   5  125.51    2.22   0
  -6   3   7  139.60    2.78   0
  -5  -4   2    3.59    0.86   0
  -5   4   7   30.83    1.59   0
  -5   9   7    5.95    2.41   0
  -5  11   6    2.68    2.59   0
  -4  -5   0  149.52    1.01   0
  -4  10   6    0.42    1.91   0
  -3  -7  -5   78.76    0.97   0
  -3   6   6  490.47    3.13   0
  -3   7   6   15.04    1.58   0
  -3  10   5    1.87    1.74   0
  -2  -6 -11   31.81    2.39   0
  -2  -6  -5  186.61    1.35   0
  -2   7   5    1.00    1.15   0
  -1  -5  -9  164.12    2.30   0
  -1  -5  -6  201.64    1.71   0
  -1  -4 -11    6.37    1.77   0
  -1  -4  -3 2316.70    3.06   0
  -1  -3 -12    0.93    2.70   0
  -1   2   3    3.97    0.49   0
   0  -3  -9  188.78    2.62   0
   0  -2 -10    1.36    2.05   0
   0   5  -9   24.22    3.01   0
   0   6  -8   13.78    2.48   0
   0   7  -7   40.43    2.46   0
   0   9  -3    4.51    1.23   0
   1   0  -7  308.82    2.54   0
   1   1  -8    1.81    1.73   0
   1   2  -8    8.34    1.74   0
   1   4  -7   14.12    1.71   0
   1   5  -6    6.43    1.55   0
   1   6  -1   39.39    0.64   0
 -10  -8  -1   63.76    2.28   0
 -10  -2   5    3.07    3.00   0
  -9  -2   5   16.28    2.82   0
  -9   5   8    1.28    3.89   0
  -8  -3   4    2.45    2.12   0
  -8   0   6   19.55    2.56   0
  -8   2   7   34.44    2.97   0
  -8   5   8    2.68    2.45   0
  -8   6   8   35.05    3.77   0
  -8   7   8    4.17    3.41   0
  -6   1   6  150.36    2.65   0
  -6  10   7    2.53    3.06   0
  -5   0   5   89.14    1.85   0
  -5   5   7  276.38    3.26   0
  -5   8   7   12.31    2.20   0
  -4  -8 -13    4.78    3.34   0
  -4  -2   3  367.92    2.13   0
  -2  -6 -12   -0.17    2.44   0
  -2  -5 -13  134.04    4.14   0
  -2   2   4   48.34    1.04   0
  -2   6   5    2.97    0.97   0
  -2  11   2   24.78    1.07   0
  -1  -5 -10   77.28    2.42   0
  -1  -2 -13    7.49    3.18   0
   0  -3  -4    5.01    0.69   0
   0  -1  -1   24.08    0.28   0
   0   0 -11   -0.24    2.17   0
   0   1 -11   19.58    2.94   0
   0   2 -11   22.30    3.32   0
   0   4 -10    9.18    3.22   0
   0   8  -6    6.40    2.16   0
   1  -1  -7  194.06    2.24   0
   1  -1  -5   17.46    1.04   0
   1   0  -8   20.36    1.79   0
   1   0  -3 2465.90    4.05   0
   1   2  -1    6.62    0.33   0
   1   3  -8   17.93    1.96   0
   1   6  -5   18.49    1.48   0
 -10   2   7    9.02    4.01   0
  -9 -10  -5    0.49    0.82   0
  -9  -7   0   18.09    1.85   0
  -9  -3   4    0.57    2.60   0
  -9   0   6    2.22    2.76   0
  -8  -6   1   38.32    1.73   0
  -8  -4   3   42.24    2.04   0
  -6 -10  -8    5.56    1.32   0
  -6   4   7  108.00    2.63   0
  -6   9   7   72.61    3.40   0
  -5   6   7   18.10    2.04   0
  -5   7   7    0.98    2.12   0
  -4   9   6   -0.39    1.78   0
  -3  -8 -10    0.80    1.79   0
  -3  -8  -9   10.74    1.58   0
  -3  12   2    1.98    1.35   0
  -2  -1   2  458.91    1.67   0
  -1  -5 -11  116.35    2.88   0
  -1  -5  -5 1058.25    3.02   0
  -1  -4 -12   18.56    2.24   0
  -1  -3 -13   72.38    3.86   0
   0  -3 -10  177.91    2.80   0
   0  -2 -11   43.19    2.74   0
   0   3 -11    0.16    3.16   0
   0   6   2    2.72    0.42   0
   0   9  -4    2.05    1.60   0
   1  -1  -8   11.55    1.59   0
   1   1  -9   20.75    2.25   0
   1   2  -9   -0.18    2.11   0
   1   4  -8   10.07    2.34   0
   1   5  -7  183.71    2.77   0
   1   6  -6    0.83    1.82   0
   1   7  -3   40.27    1.18   0
 -10  -3   4    0.71    2.98   0
 -10   0   6   22.01    3.31   0
  -9  -9  -3   -0.04    1.14   0
  -8  -5   2   36.24    1.80   0
  -8   3   7   15.54    2.83   0
  -7  -1   5  200.74    2.48   0
  -7   1   6   -0.53    2.23   0
  -6  -6   0   -0.04    0.97   0
  -6   5   7  100.17    2.83   0
  -5  10   6   -0.42    2.27   0
  -4  -9 -11   13.19    2.30   0
  -4  -9 -10    5.55    1.82   0
  -4  -4   1  198.04    1.34   0
  -4  -3   2   16.43    0.84   0
  -3  -8  -8  118.68    1.79   0
  -3   3   5  238.60    2.07   0
  -3   9   5  335.33    2.88   0
  -2  -7 -10   30.29    2.04   0
  -2  -7  -9  101.05    2.00   0
  -2  -7  -8   15.96    1.32   0
  -2  -6 -13    1.27    3.40   0
  -2   9   4   44.12    1.16   0
   0  -4  -9    2.39    1.67   0
   0  -4  -8  480.68    3.10   0
   0  -4  -7  545.41    3.00   0
   0  -3 -11    6.36    2.31   0
   0  -1 -12   27.46    3.30   0
   0   0 -12    5.70    3.50   0
   0   1 -12    2.55    3.80   0
   1  -1  -4 1902.18    3.98   0
   1   3  -9   31.10    2.44   0
   1   7  -4  136.31    1.83   0
   1   7  -2  155.52    1.28   0
 -10  -7   0   -0.73    1.89   0
 -10  -4   3   21.81    2.82   0
 -10   3   7   33.81    4.16   0
  -9  -6   1  135.86    2.40   0
  -9  -5   2  129.02    2.63   0
  -9  -4   3   11.61    2.12   0
  -9   3   7   19.00    3.42   0
  -8  -1   5   34.60    2.40   0
  -7   4   7   11.56    2.22   0
  -7   9   7   25.05    3.45   0
  -6  -8  -3    2.94    0.50   0
  -6  -3   3    0.72    1.25   0
  -6   0   5    8.17    1.58   0
  -6   6   7   18.27    2.33   0
  -6   7   7  155.00    3.25   0
  -6   8   7   58.63    2.28   0
  -5  -9  -6    3.41    0.81   0
  -5  -1   4   35.90    1.58   0
  -4   5   6  559.91    3.49   0
  -4   7   6    0.94    1.60   0
  -4   8   6   65.30    1.96   0
  -3  -4   0  232.52    1.03   0
  -3  -2   2  512.47    2.00   0
  -2  -7 -11    8.82    2.04   0
  -2  -7  -7  164.88    1.85   0
  -2  10   3    8.75    1.12   0
  -1  -6  -9    1.72    1.64   0
  -1  -6  -8   40.74    1.60   0
  -1  -5 -12    7.88    2.70   0
  -1  -4 -13    4.48    3.19   0
  -1   3   3    2.38    0.55   0
   0  -4 -10   17.30    2.20   0
   0  -4  -6 1203.91    3.72   0
   0  -2 -12    0.08    2.99   0
   0  -2  -2 1947.33    2.53   0
   0   5   2    0.36    0.37   0
   1  -2  -8    2.47    1.45   0
   1  -2  -7    1.48    1.27   0
   1  -2  -6  132.19    1.69   0
   1  -1  -9   12.64    1.46   0
   1   0 -10    3.46    2.35   0
   1   1 -10   -0.06    2.66   0
   1   7  -5    3.72    1.71   0
 -10  -6   1    9.85    2.35   0
 -10  -5   2   14.57    2.39   0
 -10  -1   5    5.31    2.97   0
 -10   1   6    0.41    3.55   0
  -9  -1   5    0.60    2.62   0
  -9   1   6   65.90    3.42   0
  -9   4   7   14.59    3.41   0
  -8   1   6   -0.33    1.82   0
  -8   4   7   21.49    2.68   0
  -7   5   7   44.89    2.79   0
  -7   7   7    1.56    2.59   0
  -7   8   7    2.47    2.96   0
  -6  -5   1  119.83    1.49   0
  -6  -4   2  248.06    2.03   0
  -5 -10 -11    5.28    2.52   0
  -5 -10 -10   -0.80    2.01   0
  -5   1   5  322.54    2.77   0
  -5   9   6   79.40    2.48   0
  -5  11   5   12.12    2.72   0
  -4   0   4  127.92    1.64   0
  -4   6   6   22.80    1.29   0
  -4  10   5  127.89    2.42   0
  -3  -3   1   94.88    0.87   0
  -3   8   5    4.81    1.41   0
  -2  -7 -12    0.16    2.64   0
  -2  -3   0  643.08    1.24   0
  -2  -2   1   12.46    0.43   0
  -2   3   4   46.61    0.88   0
  -1  -6 -11    3.65    2.11   0
  -1  -6 -10   -1.26    1.36   0
  -1  -6  -7    6.16    1.29   0
   0  -4 -11   65.28    2.77   0
   0  -3 -12   15.19    2.93   0
   0   9  -5    5.87    1.98   0
   1  -2  -9   12.82    1.85   0
   1  -1 -10   10.84    2.33   0
   1   2 -10    0.77    2.40   0
   1   3 -10    2.94    2.72   0
   1   4  -9    8.23    2.57   0
   1   6  -7   31.37    2.25   0
  -9   5   7   54.89    3.89   0
  -8  -8  -2   21.11    1.21   0
  -8   5   7    1.85    2.80   0
  -8   6   7   22.71    3.42   0
  -8   8   7    2.33    3.61   0
  -7  -7  -1   27.83    1.09   0
  -7   0   5   66.74    2.16   0
  -7   2   6    9.54    2.08   0
  -6   3   6  272.82    3.00   0
  -5   4   6  271.24    2.90   0
  -3  11   3    0.15    1.41   0
  -2  -6  -4   63.26    0.82   0
  -2   1   3  243.83    1.47   0
  -2   8   4   26.55    1.08   0
  -1   1   2  150.87    0.94   0
   0  -2 -13  100.08    4.26   0
   0  -1 -13    1.86    3.64   0
   1  -2 -10    0.63    2.05   0
   1  -2  -5  958.89    3.20   0
   1   0 -11   14.37    3.08   0
   1   1 -11   -1.44    3.08   0
   1   4   0    2.29    0.25   0
   1   5  -9    2.60    3.05   0
   1   7  -6   48.61    2.05   0
   2   2  -6  167.74    2.19   0
   2   2  -5   36.67    1.35   0
   2   3  -6    1.01    1.37   0
   2   3  -5  435.49    2.76   0
 -10  -2   4   10.75    2.77   0
 -10   2   6   31.50    3.47   0
  -9  -2   4    0.71    2.23   0
  -9   2   6  228.24    3.99   0
  -9   6   7    3.73    3.51   0
  -8   2   6    4.25    2.51   0
  -7  -3   3   46.07    1.79   0
  -6 -10  -7    1.77    0.97   0
  -6  -1   4  507.52    3.31   0
  -5 -10  -9    1.79    1.46   0
  -5  -2   3    5.34    1.18   0
  -5   5   6   33.16    1.94   0
  -5   7   6    1.58    1.87   0
  -5   8   6   58.50    2.38   0
  -3   5   5  182.16    1.77   0
  -3   6   5   61.75    1.52   0
  -3   7   5  113.50    1.79   0
  -2   4   4  350.05    2.00   0
  -1  -6 -12    5.13    2.08   0
  -1  -5  -4   43.30    0.81   0
   0  -5 -10  182.14    2.97   0
   0  -5  -9   19.68    1.66   0
   0  -5  -8    2.30    1.55   0
   0  -4 -12    1.96    2.83   0
   0  -3  -3  735.35    1.97   0
   1  -3  -9  110.54    2.40   0
   1  -3  -8   41.71    1.76   0
   1  -3  -7    5.13    1.36   0
   1  -1 -11    0.86    2.52   0
   1  -1  -3  458.21    1.77   0
   1   0  -2 6786.75    5.44   0
   1   2 -11    0.72    3.13   0
   1   4 -10   42.71    3.58   0
   1   6  -8   22.73    2.58   0
   1   7  -1    4.97    0.55   0
   2   1  -7  357.72    3.11   0
   2   1  -6   -0.00    1.37   0
   2   1  -5  966.92    3.67   0
   2   2  -7  191.31    2.54   0
   2   2  -4  480.64    2.38   0
   2   3  -7  132.78    2.39   0
   2   3  -4   12.06    0.95   0
   2   4  -6  374.25    2.91   0
   2   4  -5  176.56    1.93   0
   2   4  -4   77.20    1.32   0
 -11   0   5   19.90    3.94   0
 -10   0   5    5.31    3.31   0
  -9   0   5    0.46    2.75   0
  -8  -3   3    5.78    1.65   0
  -8   0   5    4.65    2.11   0
  -7  -6   0   16.58    1.31   0
  -7   3   6   92.97    2.64   0
  -6   1   5   41.15    1.90   0
  -6   4   6  222.69    3.05   0
  -6   9   6    1.56    2.45   0
  -5   6   6   13.84    1.39   0
  -4  -9  -7    0.11    1.05   0
  -4  -1   3    9.94    0.93   0
  -4   9   5   -0.77    1.64   0
  -3  -9 -11   72.37    2.73   0
  -3   2   4    3.49    0.94   0
  -2  -8 -11    0.66    2.20   0
  -2  -8 -10    2.16    1.68   0
  -2  -7  -6   92.80    1.23   0
  -2   5   4   40.25    1.13   0
  -2   7   4   60.76    1.17   0
  -1  -6  -6   25.81    1.04   0
  -1   4   3  355.76    1.58   0
   0  -5 -11    7.82    2.43   0
   0  -5  -7   17.81    1.34   0
   1  -3 -10   83.03    2.54   0
   1  -3  -6  299.76    2.23   0
   1  -2 -11   30.52    2.00   0
   1   0 -12   15.06    3.61   0
   1   1 -12   40.36    3.71   0
   1   3 -11    2.46    3.38   0
   1   7  -7    3.77    2.38   0
   1   8  -4   50.12    1.50   0
   1   8  -3   23.55    1.14   0
   2   0  -7   85.11    1.96   0
   2   0  -6  441.03    2.87   0
   2   1  -8  307.47    3.25   0
   2   2  -8   99.19    2.45   0
   2   3  -8   11.32    1.99   0
   2   4  -7   -0.57    1.81   0
 -11  -3   3    4.48    3.31   0
 -10  -3   3   -3.91    2.74   0
 -10   3   6    4.32    3.64   0
  -9  -8  -2   34.91    1.56   0
  -9  -3   3    1.91    2.29   0
  -9   3   6   19.74    3.04   0
  -8   3   6   16.94    2.61   0
  -7  -5   1  302.89    2.33   0
  -7   9   6    1.83    3.15   0
  -6   5   6   -0.16    2.18   0
  -6   8   6   28.56    2.49   0
  -5  -6  -1   -0.29    0.67   0
  -5  -3   2   56.76    1.19   0
  -5   0   4  286.87    2.47   0
  -3  -9 -13    5.35    3.49   0
  -3  -9 -10    0.22    1.75   0
  -3   0   3   14.10    0.68   0
  -2  -8 -12    0.98    2.97   0
  -2  -8  -9   61.80    1.83   0
  -2  11   1   46.56    1.16   0
  -1  -7 -11  174.00    3.07   0
  -1  -7 -10   20.45    2.01   0
  -1  -7  -9    1.83    1.74   0
  -1   5   3  312.93    1.55   0
  -1   6   3  401.32    1.75   0
   0  -5 -12   -2.26    2.95   0
   1  -3 -11   11.38    2.52   0
   1  -2 -12  101.76    3.82   0
   1  -2  -4   31.72    0.78   0
   1  -1 -12   55.58    2.89   0
   1   8  -5    6.34    1.72   0
   2   0  -9   83.56    2.49   0
   2   0  -8  104.57    1.98   0
   2   1  -9   47.34    2.40   0
   2   1  -4  851.38    3.06   0
   2   2  -9   -0.45    2.33   0
   2   3  -3    1.48    0.72   0
   2   4  -3  180.40    1.46   0
   2   5  -6   17.97    1.65   0
   2   5  -5   25.52    1.41   0
   2   5  -4  297.20    2.11   0
 -10  -8  -2   25.78    2.07   0
 -10   4   6    0.81    3.30   0
  -8  -7  -1   70.55    1.65   0
  -8  -4   2    3.64    1.65   0
  -8   4   6   31.31    2.78   0
  -7   1   5   21.45    1.93   0
  -7   4   6    7.41    1.57   0
  -7   8   6    1.84    2.74   0
  -6 -11 -10   34.57    2.25   0
  -6  -2   3    6.01    1.34   0
  -6   6   6   37.98    2.18   0
  -6   7   6  433.65    3.71   0
  -5 -10  -8    3.83    1.19   0
  -5  -4   1   53.26    1.14   0
  -5  11   4   14.41    2.69   0
  -4 -10 -12   19.53    2.80   0
  -4   4   5  456.14    2.77   0
  -4   8   5   67.04    1.81   0
  -3  -9  -9   74.77    1.88   0
  -3  -8  -6   90.90    1.21   0
  -3  -7  -4  145.01    0.82   0
  -3   9   4    0.95    1.30   0
  -2  -8 -13   14.71    3.39   0
  -1  -7 -12   43.65    2.85   0
   0  -5 -13   22.84    3.34   0
   0  -5  -6    4.63    1.02   0
   1  -4 -10   69.02    2.39   0
   1  -4  -9   53.20    2.16   0
   1  -4  -8  189.87    2.42   0
   1  -3 -12   21.77    2.78   0
   1   8  -6   32.06    2.31   0
   1   8  -2  364.26    1.74   0
   2  -1  -9    1.18    1.97   0
   2  -1  -8    1.30    1.61   0
   2  -1  -7   42.32    1.72   0
   2   1 -10    3.64    2.46   0
   2   2  -3    2.31    0.77   0
   2   3  -9    6.21    2.56   0
   2   4  -8   27.73    2.30   0
   2   5  -7   19.11    1.99   0
   2   5  -3    0.82    0.92   0
 -11  -4   2    6.31    2.79   0
 -11  -1   4   -1.91    3.08   0
 -10  -4   2    1.64    2.38   0
 -10  -1   4    3.65    2.76   0
 -10   5   6   51.75    4.36   0
  -9  -4   2   -1.60    2.03   0
  -9  -1   4    5.56    2.40   0
  -9   1   5  105.40    3.26   0
  -9   5   6    1.79    2.94   0
  -8  -6   0  505.65    3.16   0
  -8  -5   1   14.54    1.62   0
  -8  -1   4   25.79    2.13   0
  -8   1   5   18.53    2.25   0
  -8   5   6   15.42    2.89   0
  -8   7   6    5.68    2.99   0
  -7   7   6    7.26    2.67   0
  -6   2   5  276.12    2.86   0
  -6  10   5   19.23    2.68   0
  -5  -5   0   24.51    0.87   0
  -5   9   5   49.25    2.20   0
  -4 -10 -10   39.54    2.19   0
  -4   5   5   42.14    1.67   0
  -4   7   5   77.44    1.90   0
  -4  10   4   18.05    1.79   0
  -3   3   4  978.71    3.43   0
  -2  -8  -8    1.35    1.26   0
  -2   2   3   57.39    0.98   0
  -1  -7 -13    1.85    3.17   0
  -1  -7  -8   76.33    1.72   0
   0  -6 -11    7.85    2.43   0
   0  -6 -10    3.66    2.10   0
   0  -6  -9    9.64    1.79   0
   0  -4  -4   89.16    1.01   0
   0  10  -4    1.37    1.56   0
   0  10  -3    2.17    1.13   0
   1  -4 -11    3.73    2.46   0
   1  -4  -7  299.10    2.58   0
   1  -3  -5    5.40    0.95   0
   1  -2 -13    0.93    3.98   0
   1  -1 -13   64.34    3.61   0
   2  -1  -6  411.19    2.61   0
   2   0 -10    3.37    1.98   0
   2   2 -10    4.95    2.48   0
   2   4  -9    4.77    2.83   0
   2   5  -8    8.22    2.43   0
   2   6  -5    1.23    1.59   0
 -11  -6   0   46.80    2.87   0
 -11  -5   1   62.03    3.03   0
 -11   2   5    7.87    4.17   0
 -10  -7  -1    1.03    2.09   0
 -10  -5   1    4.88    2.19   0
  -9  -7  -1   58.11    1.80   0
  -9  -6   0    6.57    1.93   0
  -9  -5   1   16.62    1.86   0
  -9   6   6   11.98    3.26   0
  -8   6   6    2.76    2.27   0
  -7   2   5  251.23    3.20   0
  -6   0   4  721.78    3.88   0
  -4  -2   2   35.13    0.97   0
  -4  11   3    7.40    1.99   0
  -3  10   3    6.08    1.50   0
  -2   0   2  251.31    1.31   0
  -2  10   2    8.45    1.10   0
   0  -6 -12   16.42    3.10   0
   0  -6  -8   74.49    1.87   0
   1  -4 -12   25.66    3.13   0
   2  -2  -9   -2.07    1.91   0
   2  -2  -7   18.62    1.47   0
   2  -1 -11   27.92    2.82   0
   2   0 -11    2.85    3.14   0
   2   0  -4 4747.47    6.77   0
   2   3 -10   96.26    3.44   0
   2   6  -6    2.83    1.59   0
 -11  -2   3    2.62    3.17   0
 -11   0   4   12.24    3.38   0
 -10  -6   0   12.11    2.19   0
 -10   2   5  238.49    4.47   0
  -9   2   5    5.49    2.69   0
  -8  -2   3   13.86    1.88   0
  -8   2   5  149.75    3.02   0
  -7   0   4  103.34    2.15   0
  -6  -3   2  155.84    1.87   0
  -6   3   5  746.66    4.23   0
  -6   9   5   14.41    2.45   0
  -5  -1   3  106.26    1.64   0
  -5   4   5  167.46    2.32   0
  -5   8   5   44.59    2.02   0
  -4 -10  -9   13.93    1.69   0
  -3  -9  -8   16.08    1.24   0
  -3  -1   2   17.02    0.75   0
  -3  11   2    5.96    1.37   0
  -1  -6  -5 1080.30    2.98   0
   0  -6 -13   20.58    3.71   0
   1  -5 -10    1.00    2.09   0
   1  -4 -13   37.30    3.53   0
   1  -4  -6    2.09    1.06   0
   2  -2 -11   45.16    2.80   0
   2  -2 -10   72.87    2.18   0
   2   1  -3  572.61    2.22   0
   2   2 -11   -0.35    2.51   0
   2   4 -10    4.58    3.51   0
   2   4  -2  114.40    1.08   0
   2   5  -9   58.30    3.27   0
   2   6  -7   21.14    2.36   0
   2   6  -3    2.50    1.03   0
 -11   3   5   12.98    3.58   0
 -10  -2   3  206.73    3.56   0
 -10   0   4   37.32    3.34   0
 -10   3   5   20.12    3.14   0
  -9  -2   3   34.41    2.40   0
  -8  -9  -4    3.24    1.00   0
  -8   0   4   53.86    2.47   0
  -7 -11  -8   20.39    1.11   0
  -7   3   5  160.89    2.78   0
  -7   9   5    3.05    2.96   0
  -6 -11  -9    5.62    1.50   0
  -5   5   5   22.25    1.63   0
  -5   6   5   40.28    1.95   0
  -5  10   4    0.01    2.18   0
  -3   1   3   79.94    1.20   0
  -3   4   4   17.63    0.83   0
  -2  -9 -13   56.78    3.81   0
  -2  -9 -12    1.24    2.92   0
  -2  -9 -11    1.76    2.16   0
  -2  -8  -7  405.76    2.53   0
  -2  -7  -5  178.95    1.29   0
  -2   8   3    0.76    1.05   0
  -1  -8 -13    3.43    3.10   0
  -1  -8 -12    1.01    2.89   0
  -1  -8 -11    0.85    2.46   0
  -1  -8 -10    2.11    2.14   0
  -1   2   2  408.98    1.41   0
   0  -6  -7    1.65    1.23   0
   0  -5  -5  491.61    2.24   0
   1  -5 -12   85.26    3.31   0
   1  -5 -11    5.38    2.42   0
   1  -5  -9  106.86    1.96   0
   2  -3 -10    1.83    2.16   0
   2  -3  -9  101.30    2.51   0
   2  -3  -8   80.36    1.97   0
   2  -2  -6  333.60    2.31   0
   2  -1 -12   -1.64    3.69   0
   2   0 -12  109.65    4.14   0
   2   6  -8   31.90    2.70   0
 -11  -3   2  122.39    3.72   0
  -9   3   5    0.29    2.79   0
  -8   3   5  165.77    3.07   0
  -7   8   5   42.21    2.76   0
  -6  -7  -2    1.70    0.72   0
  -6  -4   1  138.19    1.56   0
  -6   1   4   92.03    1.99   0
  -6   4   5    0.92    1.40   0
  -6   5   5   34.69    2.09   0
  -6   7   5   74.68    2.49   0
  -4  -3   1  320.10    1.70   0
  -3 -10 -12   15.97    2.78   0
  -3 -10 -11   11.16    2.42   0
  -3   6   4   41.83    1.32   0
  -2  -9 -10   18.94    1.88   0
  -2   3   3    2.22    0.79   0
   0  -7 -12   -1.35    2.70   0
   0  -7 -11   46.58    2.56   0
   0  -7 -10    1.46    2.03   0
   1  -5 -13   83.54    3.92   0
   1  -5  -8   58.32    1.56   0
   1   3   0   41.80    0.30   0
   1   9  -5   -0.33    1.89   0
   1   9  -4  145.06    1.97   0
   2  -3 -11   -2.65    2.59   0
   2  -2 -12    3.48    3.10   0
   2   5  -2    0.30    0.58   0
   2   7  -6   10.23    2.11   0
   2   7  -4   -1.19    1.20   0
   3   1  -8  130.09    2.72   0
   3   1  -7  301.75    3.06   0
   3   2  -8    2.16    2.21   0
   3   2  -7  270.55    3.02   0
   3   2  -6   76.78    1.90   0
   3   3  -7   82.16    2.11   0
 -11  -1   3   37.03    3.06   0
 -11   1   4   16.31    3.43   0
 -10  -3   2   41.64    2.75   0
 -10   4   5   23.51    2.69   0
 -10   5   5    0.59    3.72   0
 -10   6   5    2.40    4.10   0
  -9  -3   2    2.34    2.14   0
  -9   7   5   35.72    3.42   0
  -8   4   5    0.37    2.49   0
  -8   8   5   35.76    3.31   0
  -7  -8  -3   17.60    0.94   0
  -7   4   5    2.68    1.58   0
  -7   5   5   25.25    2.32   0
  -7   7   5   49.99    2.69   0
  -6  -5   0   30.15    1.19   0
  -6  -1   3   42.41    1.32   0
  -6   6   5   14.19    1.97   0
  -6  10   4    9.94    2.49   0
  -5 -11 -10    9.95    1.93   0
  -4   3   4  156.74    1.84   0
  -4   8   4   26.44    1.77   0
  -1  -8  -9    1.31    1.57   0
   0  -7 -13   25.86    3.24   0
   0  -7  -9   17.36    1.77   0
   1  -5  -7   14.33    1.45   0
   1  -3  -4   10.45    0.65   0
   2  -3 -12    6.62    3.03   0
   2  -3  -7   22.62    1.20   0
   2  -2 -13    7.40    4.13   0
   2  -2  -5   39.38    1.24   0
   2  -1  -4 1314.59    3.64   0
   2   2  -2   29.71    0.70   0
   2   7  -7   10.69    2.33   0
   3   0  -9    1.02    2.35   0
   3   0  -8   29.29    2.11   0
   3   1  -9    1.17    2.21   0
   3   1  -6 1017.22    4.60   0
   3   2  -9  182.74    3.34   0
   3   3  -8    0.62    2.13   0
   3   3  -6  110.61    2.12   0
   3   4  -7   -0.69    1.78   0
   3   4  -6   50.70    1.70   0
 -11  -4   1   93.22    3.39   0
 -10  -9  -4   -1.27    1.80   0
 -10  -1   3   -1.75    2.70   0
 -10   1   4    7.29    2.24   0
  -9  -9  -4   32.49    1.46   0
  -9   1   4    1.97    2.48   0
  -9   6   5    0.32    3.10   0
  -8   1   4    0.38    2.04   0
  -8   5   5    5.53    2.48   0
  -8   6   5    8.73    3.00   0
  -8   7   5    3.33    2.64   0
  -7  -4   1   26.16    1.39   0
  -7   1   4 1751.48    6.07   0
  -7   6   5    4.99    2.17   0
  -7  10   4    0.82    2.99   0
  -6  -6  -1   45.80    1.11   0
  -5  -2   2  662.97    2.85   0
  -5   9   4   86.05    2.29   0
  -4  -9  -6   47.94    0.89   0
  -4  10   3    1.11    1.71   0
  -3 -10 -10   48.82    2.05   0
  -3   9   3   99.89    1.70   0
  -2  -9  -9   27.54    1.71   0
   1  -6 -12    0.17    3.13   0
   1  -6 -11    2.43    2.48   0
   1  -6 -10   31.22    2.32   0
   1  -4  -5   12.76    0.99   0
   1   9  -3   40.43    1.26   0
   2  -4 -10    6.27    1.64   0
   2  -4  -9   39.66    2.19   0
   2  -3 -13    1.37    3.82   0
   3  -1 -10    1.52    2.42   0
   3  -1  -9  166.63    3.10   0
   3  -1  -8   15.53    2.01   0
   3   0 -10    3.06    2.93   0
   3   0  -6   13.17    1.39   0
   3   1 -10   62.34    3.01   0
   3   2 -10   16.97    2.92   0
   3   2  -5    2.30    1.28   0
   3   3  -9   65.09    2.96   0
   3   4  -8   21.92    2.48   0
   3   4  -5  515.82    3.11   0
 -12  -2   2   21.56    3.43   0
 -11  -5   0   41.57    2.90   0
 -11   2   4    6.42    2.65   0
 -10  -4   1    5.00    2.34   0
  -9  -4   1   88.15    2.45   0
  -9  -1   3  260.08    3.47   0
  -8  -4   1  110.21    2.05   0
  -8  -1   3   82.68    2.35   0
  -6   9   4   20.96    2.22   0
  -5 -10  -7    3.77    0.84   0
  -5   0   3   28.92    1.29   0
  -4 -11 -11   29.43    2.57   0
  -4 -10  -8   20.61    1.26   0
  -4  -4   0    0.01    0.65   0
  -4   7   4   39.86    1.62   0
  -4  11   2   59.65    2.13   0
  -3  -9  -7   42.44    1.22   0
  -3  -2   1  543.83    1.89   0
  -3   2   3   94.38    1.23   0
  -2   4   3 1992.12    4.03   0
  -2  11   0    2.31    1.08   0
  -1  -8  -8    2.52    1.47   0
  -1  -7  -6    3.00    0.86   0
   0  -7  -8  102.92    1.95   0
   0  -6  -6    0.21    0.95   0
   0   7   1    0.27    0.35   0
   1  -6 -13    6.09    3.41   0
   1  -6  -9   17.54    1.92   0
   2  -4 -13   23.41    3.60   0
   2  -4 -12    3.19    2.43   0
   2  -4  -8  130.20    2.33   0
   2  -3  -6  531.98    2.86   0
   2   6  -2    5.66    0.74   0
   2   7  -3   95.55    1.36   0
   3  -1 -11   15.20    3.20   0
   3  -1  -7   10.54    1.61   0
   3   0 -11   83.72    3.70   0
   3   1 -11   75.66    3.96   0
   3   1  -5   -0.97    1.17   0
   3   2 -11   10.04    3.67   0
   3   4  -9    2.57    2.86   0
   3   5  -7   -0.07    2.02   0
   3   5  -6   25.22    1.85   0
 -11  -6  -1   -0.34    2.65   0
 -11  -2   2    3.83    3.00   0
 -11   0   3   19.30    3.59   0
 -11   3   4    5.07    3.40   0
 -10   2   4   40.25    2.55   0
  -8  -8  -3  206.34    1.94   0
  -8   2   4  111.04    2.62   0
  -7  -5   0  204.46    1.97   0
  -7   2   4  153.56    2.55   0
  -7   9   4   13.87    2.91   0
  -6  -2   2   15.76    1.33   0
  -5   8   4  192.68    2.65   0
  -4   1   3   15.59    1.02   0
  -4   5   4    8.94    0.99   0
  -4   6   4   52.03    1.56   0
  -3  11   1   17.10    1.58   0
  -2 -10 -12    9.89    2.80   0
  -2   5   3  174.43    1.42   0
  -1  -9 -13   11.65    3.32   0
  -1  -9 -12    3.25    2.87   0
  -1  -9 -11   24.08    2.24   0
  -1   3   2  113.14    0.85   0
  -1   7   2  209.25    1.31   0
  -1   9   1  232.29    1.32   0
   0  -8 -13    0.80    3.41   0
   0  -8 -12   23.97    3.11   0
   0  -8 -11   21.70    2.52   0
   1  -6  -8   80.04    1.94   0
   2  -5 -11    5.23    2.60   0
   2  -4  -7    6.11    1.45   0
   3  -2 -11    4.01    2.98   0
   3  -2 -10    0.27    2.33   0
   3  -2  -9   -0.06    1.53   0
   3  -2  -8   22.98    1.85   0
   3  -1 -12    1.68    3.86   0
   3   0 -12    8.25    4.14   0
   3   3  -4  125.76    1.59   0
   3   4  -4  129.46    1.61   0
   3   5  -8    0.71    2.46   0
   3   5  -5  256.65    2.45   0
 -11  -7  -2   13.58    2.51   0
 -11   4   4    1.62    2.92   0
 -10  -8  -3    3.76    1.95   0
 -10  -5   0    6.92    2.15   0
 -10  -2   2   73.08    2.75   0
 -10   0   3   57.12    3.22   0
 -10   3   4   10.32    3.07   0
  -9  -8  -3   78.45    1.86   0
  -9  -5   0   16.64    1.74   0
  -8  -5   0    3.02    1.50   0
  -7  -6  -1  355.39    2.21   0
  -6   0   3  248.35    2.41   0
  -5 -11  -9   -0.08    1.46   0
  -5  -3   1   49.72    1.11   0
  -5   4   4  141.05    2.11   0
  -5   7   4  505.10    3.53   0
  -5  10   3   96.17    2.44   0
  -4  -5  -1   16.48    0.56   0
  -3 -10  -9  114.48    2.14   0
  -3   8   3    5.64    1.35   0
  -2  -9  -8   34.69    1.58   0
  -2   1   2   58.44    0.74   0
   0  -8 -10   10.99    2.41   0
   1  -7 -12   -1.18    2.83   0
   1  -5  -6   38.64    1.26   0
   2  -5 -13   -2.56    3.80   0
   2  -5 -12    3.45    3.05   0
   2  -5 -10    9.57    1.78   0
   2  -5  -9   19.98    2.16   0
   2   1  -2  472.86    1.76   0
   2   8  -6    0.14    2.11   0
   2   8  -5   17.30    1.76   0
   3  -3 -10   16.42    2.24   0
   3  -2 -12   35.06    3.79   0
   3  -2  -7    0.23    1.46   0
   3  -1  -6    0.88    0.96   0
   3   0  -5   27.84    1.03   0
   3   5  -9   -0.30    3.09   0
 -11   1   3   78.81    3.98   0
 -10  -7  -2   40.81    2.13   0
 -10  -6  -1    0.61    1.99   0
 -10   4   4   30.94    3.14   0
 -10   5   4    1.85    3.49   0
 -10   6   4   20.90    4.07   0
  -9  -7  -2   12.03    1.82   0
  -9  -6  -1   36.21    2.08   0
  -9   0   3   98.55    2.91   0
  -9   3   4  310.01    3.47   0
  -9   7   4   20.23    3.29   0
  -8  -7  -2   15.47    1.48   0
  -8  -6  -1  169.60    2.23   0
  -8  -2   2   74.78    2.13   0
  -8   0   3  189.96    2.96   0
  -8   3   4  270.54    3.41   0
  -8   8   4    4.13    3.06   0
  -7  -2   2  349.13    2.82   0
  -7   0   3  194.43    2.53   0
  -7   3   4   50.58    2.25   0
  -7   8   4   28.79    2.73   0
  -7  10   3    8.16    3.10   0
  -6   7   4    6.69    1.95   0
  -5   5   4   31.23    1.77   0
  -5   6   4   -1.82    1.63   0
  -5  11   2    4.53    2.25   0
  -4 -11 -10   39.41    2.06   0
  -4   9   3   87.70    2.00   0
  -3   0   2   26.47    0.81   0
  -2 -10 -11   14.38    2.38   0
  -2  -8  -6    2.77    0.92   0
  -1  -9 -10    8.37    1.97   0
  -1  -5  -3   15.78    0.50   0
   0  -4  -3  211.72    1.14   0
   1  -7 -13    4.13    3.26   0
   1  -7 -11   13.27    1.92   0
   1  -7 -10  211.29    3.27   0
   2  -3  -5    3.93    1.05   0
   2  -2  -4   51.01    1.15   0
   2   8  -4   66.19    1.57   0
   3  -3 -12   50.71    3.75   0
   3  -3 -11    4.50    2.02   0
   3  -3  -9   16.65    2.02   0
   3   1  -4  150.78    1.62   0
   3   5  -4   -0.25    1.10   0
   3   6  -8   14.65    2.88   0
   3   6  -7   13.87    2.27   0
   3   6  -6    4.03    1.79   0
   3   6  -5    8.88    1.71   0
 -12  -4   0    3.23    3.40   0
 -11  -3   1   65.17    3.08   0
 -11  -1   2    4.19    2.92   0
 -10   1   3   11.81    2.72   0
  -9   4   4   11.64    2.06   0
  -9   5   4   34.66    3.19   0
  -9   6   4   20.23    3.36   0
  -8   4   4   19.94    2.39   0
  -8   7   4   93.76    3.28   0
  -7   4   4  179.07    2.85   0
  -7   7   4   11.26    2.41   0
  -6   4   4    2.75    1.24   0
  -6   5   4    2.66    1.72   0
  -6   6   4   70.48    2.29   0
  -5   1   3  488.76    2.84   0
  -3   3   3   14.37    0.73   0
   0  -8  -9   14.90    1.63   0
   0  -7  -7   38.96    1.35   0
   1  -6  -7   15.44    1.43   0
   1   0  -1    2.32    0.39   0
   2  -6 -12   -2.73    3.45   0
   2  -6 -11   35.11    2.81   0
   2  -5  -8   22.47    1.73   0
   2  -4  -6    8.64    1.37   0
   2  -1  -3  237.63    1.49   0
   3  -3  -8   70.09    1.80   0
   3  -2  -6   56.58    1.58   0
   3  -1  -5    4.16    1.19   0
   4   1  -9  131.63    3.16   0
   4   1  -8    4.12    2.05   0
   4   2  -9  261.13    3.82   0
   4   2  -8   78.92    2.61   0
  -8   5   4   40.04    2.03   0
  -7   5   4   63.99    1.94   0
   3  -4 -11  121.22    2.92   0
   3  -4 -10   12.27    1.81   0
;
_shelx_hkl_checksum              56922
####################################################################### 
# 
# This file contains crystal structure data downloaded from the 
# Cambridge Structural Database (CSD) hosted by the Cambridge 
# Crystallographic Data Centre (CCDC).
# 
# Full information about CCDC data access policies and citation 
# guidelines are available at http://www.ccdc.cam.ac.uk/access/V1 
# 
# Audit and citation data items may have been added by the CCDC. 
# Please retain this information to preserve the provenance of 
# this file and to allow appropriate attribution of the data. 
# 
#######################################################################

data_ms10_2021
_database_code_depnum_ccdc_archive 'CCDC 2194289'
loop_
_audit_author_name
_audit_author_address
'Anna Dolega'
;Gdansk University of Technology
Poland
;
_audit_update_record             
;
2023-01-23 deposited with the CCDC.	2023-03-08 downloaded from the CCDC.
;

_audit_creation_date             2023-01-17T16:20:02-00:00
_audit_creation_method           'WinGX routine CIF_UPDATE'

#----------------------------------------------------------------------------#
#                   CHEMICAL INFORMATION                                     #
#----------------------------------------------------------------------------#

_chemical_formula_sum            'C10 H13 Cl3 Co N4'
_chemical_formula_moiety         'C5 H6 Cl3 Co N2, C5 H7 N2'
_chemical_formula_weight         354.52
_chemical_absolute_configuration unk

#----------------------------------------------------------------------------#
#                   UNIT CELL INFORMATION                                    #
#----------------------------------------------------------------------------#

_symmetry_cell_setting           monoclinic
_symmetry_space_group_name_H-M   'C c'
_symmetry_space_group_name_Hall  'C -2yc'
_symmetry_Int_Tables_number      9
loop_
_symmetry_equiv_pos_as_xyz
'x, y, z'
'x, -y, z+1/2'
'x+1/2, y+1/2, z'
'x+1/2, -y+1/2, z+1/2'

_cell_length_a                   12.9563(11)
_cell_length_b                   8.0625(4)
_cell_length_c                   14.0076(17)
_cell_angle_alpha                90
_cell_angle_beta                 106.127(8)
_cell_angle_gamma                90
_cell_volume                     1405.7(2)
_cell_formula_units_Z            4
_cell_measurement_temperature    120(2)
_cell_measurement_reflns_used    14664
_cell_measurement_theta_min      3.01
_cell_measurement_theta_max      29.63

#----------------------------------------------------------------------------#
#                   CRYSTAL INFORMATION                                      #
#----------------------------------------------------------------------------#

_exptl_crystal_description       prism
_exptl_crystal_colour            blue
_exptl_crystal_size_max          0.438
_exptl_crystal_size_mid          0.259
_exptl_crystal_size_min          0.158
_exptl_crystal_density_diffrn    1.675
_exptl_crystal_density_method    'not measured'
_exptl_crystal_F_000             716
loop_
_exptl_crystal_face_index_h
_exptl_crystal_face_index_k
_exptl_crystal_face_index_l
_exptl_crystal_face_perp_dist
-1 0 -4 0.066
-3 0 1 0.234
4 0 -1 0.204
0 0 1 0.092
2 2 -1 0.16
3 -4 -2 0.153
-3 -3 2 0.121
-3 4 2 0.165
-4 0 3 0.236
2 0 -5 0.097


#----------------------------------------------------------------------------#
#                   ABSORPTION CORRECTION                                    #
#----------------------------------------------------------------------------#

_exptl_absorpt_coefficient_mu    1.777
_exptl_absorpt_correction_type   integration
_exptl_absorpt_process_details   
;
STOE X-Red32, absorption correction by Gaussian integration, analogous to
P. Coppens, "The Evaluation of Absorption and Extinction in Single-Crystal
        Structure Analysis", published in
        F. R. Ahmed (Editor), "Crystallographic Computing",
        Munksgaard, Copenhagen (1970), 255 - 270
;
_exptl_absorpt_correction_T_min  0.5715
_exptl_absorpt_correction_T_max  0.7756

#----------------------------------------------------------------------------#
#                   DATA COLLECTION                                          #
#----------------------------------------------------------------------------#

_diffrn_source                   'GeniX Mo, 0.05 x 0.05 mm2 microfocus'
_diffrn_ambient_temperature      120(2)
_diffrn_radiation_wavelength     0.71073
_diffrn_radiation_type           MoK\a
_diffrn_radiation_monochromator  'parabolic x-ray mirror'
_diffrn_radiation_probe          x-ray
_diffrn_detector                 'image plate (34 cm diameter)'
_diffrn_detector_type            'STOE Imaging Plate'
_diffrn_detector_area_resol_mean 6.67
_diffrn_measurement_device       '2-circle diffractometer'
_diffrn_measurement_device_type  'STOE IPDS 2T'
_diffrn_measurement_method       'rotation method, \w scans'
_diffrn_reflns_av_R_equivalents  0.0274
_diffrn_reflns_av_unetI/netI     0.0194
_diffrn_reflns_number            11141
_diffrn_reflns_limit_h_min       -17
_diffrn_reflns_limit_h_max       17
_diffrn_reflns_limit_k_min       -11
_diffrn_reflns_limit_k_max       11
_diffrn_reflns_limit_l_min       -19
_diffrn_reflns_limit_l_max       19
_diffrn_reflns_theta_min         3.01
_diffrn_reflns_theta_max         29.188
_diffrn_reflns_theta_full        25.242
_diffrn_measured_fraction_theta_full 0.999
_diffrn_measured_fraction_theta_max 0.997
_diffrn_reflns_Laue_measured_fraction_full 0.999
_diffrn_reflns_Laue_measured_fraction_max 0.997
_diffrn_reflns_point_group_measured_fraction_full 0.958
_diffrn_reflns_point_group_measured_fraction_max 0.945
_reflns_Friedel_fraction_full    0.917
_reflns_Friedel_fraction_max     0.893
_reflns_Friedel_coverage         0.893
_reflns_number_total             3605
_reflns_number_gt                3494
_reflns_threshold_expression     'I > 2\s(I)'

#----------------------------------------------------------------------------#
#                   COMPUTER PROGRAMS USED                                   #
#----------------------------------------------------------------------------#

_computing_data_collection       
;
        X-Area WinXpose 2.0.22.0 (STOE, 2016)
;
_computing_cell_refinement       
;
        X-Area Recipe 1.34.0.0 (STOE, 2019)
;
_computing_data_reduction        
;
        X-Area Integrate 1.77.0.0 (STOE, 2019)
        X-Area X-Red32 1.65.0.0 (STOE, 2018)
;
_computing_structure_refinement  'SHELXL-2014/7 (Sheldrick, 2014)'
_computing_publication_material  
;
STOE & Cie GmbH, X-Area, software package for collecting single-crystal or
multi-domain crystal data on STOE area-detector diffractometers, for image
processing, for the correction and scaling of reflection intensities and
        for outlier rejection, version 1.88, Darmstadt 2019
;

#----------------------------------------------------------------------------#
#                   STRUCTURE SOLUTION                                       #
#----------------------------------------------------------------------------#

_atom_sites_solution_primary     other
_atom_sites_solution_hydrogens   mixed

#----------------------------------------------------------------------------#
#                   REFINEMENT INFORMATION                                   #
#----------------------------------------------------------------------------#

_shelx_SHELXL_version_number     2014/7
_refine_ls_structure_factor_coef Fsqd
_refine_ls_matrix_type           full
_refine_ls_weighting_scheme      calc
_refine_ls_weighting_details     
'w=1/[\s^2^(Fo^2^)+(0.0560P)^2^] where P=(Fo^2^+2Fc^2^)/3'
_refine_ls_hydrogen_treatment    mixed
_refine_ls_extinction_method     none
_refine_ls_number_reflns         3605
_refine_ls_number_parameters     183
_refine_ls_number_restraints     2
_refine_ls_R_factor_all          0.0275
_refine_ls_R_factor_gt           0.0264
_refine_ls_wR_factor_ref         0.069
_refine_ls_wR_factor_gt          0.0684
_refine_ls_goodness_of_fit_ref   1.048
_refine_ls_restrained_S_all      1.048
_refine_ls_shift/su_max          0
_refine_ls_shift/su_mean         0
_refine_ls_abs_structure_details 
;
 Classical Flack method preferred over Parsons because s.u. lower.
;
_refine_ls_abs_structure_Flack   -0.009(13)
_refine_diff_density_max         0.431
_refine_diff_density_min         -0.24
_refine_diff_density_rms         0.067

#----------------------------------------------------------------------------#
#                   CONSTRAINTS AND RESTRAINTS                               #
#----------------------------------------------------------------------------#


#----------------------------------------------------------------------------#
#                   ATOMIC TYPES, COORDINATES AND THERMAL PARAMETERS         #
#----------------------------------------------------------------------------#

loop_
_atom_type_symbol
_atom_type_description
_atom_type_scat_dispersion_real
_atom_type_scat_dispersion_imag
_atom_type_scat_source
C C 0.0033 0.0016 'International Tables Vol C Tables 4.2.6.8 and 6.1.1.4'
H H 0 0 'International Tables Vol C Tables 4.2.6.8 and 6.1.1.4'
Cl Cl 0.1484 0.1585 'International Tables Vol C Tables 4.2.6.8 and 6.1.1.4'
Co Co 0.3494 0.9721 'International Tables Vol C Tables 4.2.6.8 and 6.1.1.4'
N N 0.0061 0.0033 'International Tables Vol C Tables 4.2.6.8 and 6.1.1.4'

loop_
_atom_site_label
_atom_site_type_symbol
_atom_site_fract_x
_atom_site_fract_y
_atom_site_fract_z
_atom_site_U_iso_or_equiv
_atom_site_adp_type
_atom_site_occupancy
_atom_site_site_symmetry_order
_atom_site_calc_flag
_atom_site_refinement_flags_posn
_atom_site_refinement_flags_adp
_atom_site_refinement_flags_occupancy
_atom_site_disorder_assembly
_atom_site_disorder_group
Co1 Co 0.54837(2) 0.65626(4) 0.55199(2) 0.01861(10) Uani 1 1 d . . . . .
Cl2 Cl 0.70440(5) 0.66643(9) 0.50915(5) 0.02278(14) Uani 1 1 d . . . . .
Cl1 Cl 0.41276(5) 0.79402(10) 0.44300(5) 0.02733(15) Uani 1 1 d . . . . .
Cl3 Cl 0.50065(6) 0.38677(9) 0.55501(5) 0.02674(15) Uani 1 1 d . . . . .
N1 N 0.56792(18) 0.7756(3) 0.68354(16) 0.0179(4) Uani 1 1 d . . . . .
N3 N 0.3563(2) 0.4096(3) 0.31384(19) 0.0230(4) Uani 1 1 d . . . . .
H3A H 0.374(3) 0.470(6) 0.365(3) 0.028(10) Uiso 1 1 d . . . . .
N4 N 0.3407(3) 0.6508(3) 0.2213(2) 0.0280(5) Uani 1 1 d . . . . .
H4A H 0.363(5) 0.701(7) 0.279(5) 0.056(16) Uiso 1 1 d . . . . .
H4B H 0.318(5) 0.700(6) 0.167(5) 0.044(13) Uiso 1 1 d . . . . .
N2 N 0.6060(2) 0.5418(4) 0.7830(2) 0.0284(5) Uani 1 1 d . . . . .
H2A H 0.604(4) 0.495(6) 0.735(4) 0.037(12) Uiso 1 1 d . . . . .
H2B H 0.637(4) 0.492(7) 0.849(5) 0.051(15) Uiso 1 1 d . . . . .
C7 C 0.3009(2) 0.3875(4) 0.1385(2) 0.0240(5) Uani 1 1 d . . . . .
H7 H 0.2845 0.4375 0.0746 0.029 Uiso 1 1 calc R U . . .
C1 C 0.5982(2) 0.7065(4) 0.7752(2) 0.0216(5) Uani 1 1 d . . . . .
C6 C 0.3328(2) 0.4870(4) 0.2250(2) 0.0207(5) Uani 1 1 d . . . . .
C9 C 0.3189(3) 0.1437(4) 0.2416(3) 0.0275(6) Uani 1 1 d . . . . .
H9 H 0.3139 0.0268 0.2477 0.033 Uiso 1 1 calc R U . . .
C5 C 0.5576(2) 0.9439(4) 0.6775(2) 0.0238(5) Uani 1 1 d . . . . .
H5 H 0.5357 0.9929 0.6134 0.029 Uiso 1 1 calc R U . . .
C2 C 0.6205(3) 0.8075(5) 0.8624(2) 0.0268(6) Uani 1 1 d . . . . .
H2 H 0.6428 0.7582 0.9264 0.032 Uiso 1 1 calc R U . . .
C8 C 0.2939(2) 0.2197(4) 0.1472(2) 0.0256(6) Uani 1 1 d . . . . .
H8 H 0.2719 0.1533 0.0891 0.031 Uiso 1 1 calc R U . . .
C3 C 0.6095(2) 0.9751(4) 0.8528(3) 0.0313(6) Uani 1 1 d . . . . .
H3 H 0.624 1.0432 0.9103 0.038 Uiso 1 1 calc R U . . .
C10 C 0.3503(2) 0.2421(4) 0.3238(2) 0.0266(6) Uani 1 1 d . . . . .
H10 H 0.368 0.1937 0.3881 0.032 Uiso 1 1 calc R U . . .
C4 C 0.5772(3) 1.0466(4) 0.7587(3) 0.0297(6) Uani 1 1 d . . . . .
H4 H 0.5688 1.1633 0.751 0.036 Uiso 1 1 calc R U . . .

loop_
_atom_site_aniso_label
_atom_site_aniso_U_11
_atom_site_aniso_U_22
_atom_site_aniso_U_33
_atom_site_aniso_U_23
_atom_site_aniso_U_13
_atom_site_aniso_U_12
Co1 0.02083(17) 0.02160(16) 0.01338(16) -0.00191(12) 0.00470(12) -0.00169(14)
Cl2 0.0230(3) 0.0248(3) 0.0221(3) -0.0003(2) 0.0088(2) -0.0003(2)
Cl1 0.0253(3) 0.0382(4) 0.0165(3) 0.0020(2) 0.0024(2) 0.0029(3)
Cl3 0.0339(3) 0.0229(3) 0.0250(3) -0.0063(2) 0.0108(3) -0.0078(3)
N1 0.0175(9) 0.0217(10) 0.0141(10) -0.0010(7) 0.0036(8) -0.0008(8)
N3 0.0195(10) 0.0323(12) 0.0171(10) -0.0027(9) 0.0050(8) -0.0004(9)
N4 0.0345(14) 0.0259(12) 0.0216(12) -0.0020(9) 0.0045(11) 0.0038(10)
N2 0.0377(14) 0.0259(13) 0.0201(12) 0.0022(9) 0.0054(10) 0.0044(10)
C7 0.0222(12) 0.0309(13) 0.0173(12) -0.0041(10) 0.0030(10) 0.0002(11)
C1 0.0160(11) 0.0303(14) 0.0189(12) 0.0030(10) 0.0056(10) 0.0026(9)
C6 0.0169(11) 0.0260(13) 0.0185(12) -0.0028(9) 0.0037(9) 0.0016(9)
C9 0.0234(14) 0.0278(14) 0.0326(16) 0.0015(11) 0.0101(12) -0.0016(10)
C5 0.0237(12) 0.0209(12) 0.0273(14) -0.0010(10) 0.0076(10) -0.0012(10)
C2 0.0213(12) 0.0395(16) 0.0190(13) -0.0008(11) 0.0045(10) -0.0012(11)
C8 0.0220(13) 0.0307(14) 0.0243(13) -0.0076(11) 0.0065(10) -0.0035(11)
C3 0.0271(14) 0.0352(16) 0.0327(16) -0.0143(12) 0.0101(12) -0.0057(12)
C10 0.0227(13) 0.0344(15) 0.0229(13) 0.0063(11) 0.0069(11) -0.0011(11)
C4 0.0276(14) 0.0244(13) 0.0389(17) -0.0105(12) 0.0124(12) -0.0038(12)


#----------------------------------------------------------------------------#
#                   MOLECULAR GEOMETRY                                       #
#----------------------------------------------------------------------------#

_geom_special_details            
;
 All esds (except the esd in the dihedral angle between two l.s. planes)
 are estimated using the full covariance matrix.  The cell esds are taken
 into account individually in the estimation of esds in distances, angles
 and torsion angles; correlations between esds in cell parameters are only
 used when they are defined by crystal symmetry.  An approximate (isotropic)
 treatment of cell esds is used for estimating esds involving l.s. planes.
;
loop_
_geom_bond_atom_site_label_1
_geom_bond_atom_site_label_2
_geom_bond_distance
_geom_bond_site_symmetry_2
_geom_bond_publ_flag
Co1 N1 2.031(2) . ?
Co1 Cl3 2.2626(8) . ?
Co1 Cl2 2.2644(7) . ?
Co1 Cl1 2.2719(8) . ?
N1 C1 1.353(4) . ?
N1 C5 1.364(4) . ?
N3 C6 1.349(4) . ?
N3 C10 1.362(4) . ?
N3 H3A 0.84(5) . ?
N4 C6 1.327(4) . ?
N4 H4A 0.88(6) . ?
N4 H4B 0.83(6) . ?
N2 C1 1.334(4) . ?
N2 H2A 0.76(6) . ?
N2 H2B 0.99(6) . ?
C7 C8 1.364(4) . ?
C7 C6 1.416(4) . ?
C7 H7 0.95 . ?
C1 C2 1.429(4) . ?
C9 C10 1.364(5) . ?
C9 C8 1.410(5) . ?
C9 H9 0.95 . ?
C5 C4 1.373(4) . ?
C5 H5 0.95 . ?
C2 C3 1.361(5) . ?
C2 H2 0.95 . ?
C8 H8 0.95 . ?
C3 C4 1.392(5) . ?
C3 H3 0.95 . ?
C10 H10 0.95 . ?
C4 H4 0.95 . ?

loop_
_geom_angle_atom_site_label_1
_geom_angle_atom_site_label_2
_geom_angle_atom_site_label_3
_geom_angle
_geom_angle_site_symmetry_1
_geom_angle_site_symmetry_3
_geom_angle_publ_flag
N1 Co1 Cl3 113.81(7) . . ?
N1 Co1 Cl2 109.13(7) . . ?
Cl3 Co1 Cl2 107.97(3) . . ?
N1 Co1 Cl1 104.86(7) . . ?
Cl3 Co1 Cl1 108.52(3) . . ?
Cl2 Co1 Cl1 112.64(3) . . ?
C1 N1 C5 117.7(2) . . ?
C1 N1 Co1 126.6(2) . . ?
C5 N1 Co1 115.47(18) . . ?
C6 N3 C10 123.2(3) . . ?
C6 N3 H3A 117(3) . . ?
C10 N3 H3A 120(3) . . ?
C6 N4 H4A 115(4) . . ?
C6 N4 H4B 120(4) . . ?
H4A N4 H4B 124(5) . . ?
C1 N2 H2A 116(4) . . ?
C1 N2 H2B 119(3) . . ?
H2A N2 H2B 122(5) . . ?
C8 C7 C6 119.7(3) . . ?
C8 C7 H7 120.1 . . ?
C6 C7 H7 120.1 . . ?
N2 C1 N1 118.9(3) . . ?
N2 C1 C2 120.3(3) . . ?
N1 C1 C2 120.8(3) . . ?
N4 C6 N3 119.8(3) . . ?
N4 C6 C7 122.5(3) . . ?
N3 C6 C7 117.7(3) . . ?
C10 C9 C8 118.3(3) . . ?
C10 C9 H9 120.8 . . ?
C8 C9 H9 120.8 . . ?
N1 C5 C4 123.9(3) . . ?
N1 C5 H5 118.1 . . ?
C4 C5 H5 118.1 . . ?
C3 C2 C1 119.4(3) . . ?
C3 C2 H2 120.3 . . ?
C1 C2 H2 120.3 . . ?
C7 C8 C9 120.8(3) . . ?
C7 C8 H8 119.6 . . ?
C9 C8 H8 119.6 . . ?
C2 C3 C4 120.1(3) . . ?
C2 C3 H3 120 . . ?
C4 C3 H3 120 . . ?
N3 C10 C9 120.2(3) . . ?
N3 C10 H10 119.9 . . ?
C9 C10 H10 119.9 . . ?
C5 C4 C3 118.1(3) . . ?
C5 C4 H4 120.9 . . ?
C3 C4 H4 120.9 . . ?

loop_
_geom_torsion_atom_site_label_1
_geom_torsion_atom_site_label_2
_geom_torsion_atom_site_label_3
_geom_torsion_atom_site_label_4
_geom_torsion
_geom_torsion_site_symmetry_1
_geom_torsion_site_symmetry_2
_geom_torsion_site_symmetry_3
_geom_torsion_site_symmetry_4
_geom_torsion_publ_flag
C5 N1 C1 N2 178.2(2) . . . . ?
Co1 N1 C1 N2 -7.6(4) . . . . ?
C5 N1 C1 C2 -1.2(4) . . . . ?
Co1 N1 C1 C2 173.0(2) . . . . ?
C10 N3 C6 N4 -180.0(3) . . . . ?
C10 N3 C6 C7 -0.4(4) . . . . ?
C8 C7 C6 N4 -179.7(3) . . . . ?
C8 C7 C6 N3 0.7(4) . . . . ?
C1 N1 C5 C4 0.7(4) . . . . ?
Co1 N1 C5 C4 -174.2(2) . . . . ?
N2 C1 C2 C3 -178.4(3) . . . . ?
N1 C1 C2 C3 1.0(4) . . . . ?
C6 C7 C8 C9 -0.5(4) . . . . ?
C10 C9 C8 C7 0.0(4) . . . . ?
C1 C2 C3 C4 -0.2(4) . . . . ?
C6 N3 C10 C9 -0.2(4) . . . . ?
C8 C9 C10 N3 0.4(4) . . . . ?
N1 C5 C4 C3 0.1(4) . . . . ?
C2 C3 C4 C5 -0.4(4) . . . . ?

loop_
_geom_hbond_atom_site_label_D
_geom_hbond_atom_site_label_H
_geom_hbond_atom_site_label_A
_geom_hbond_distance_DH
_geom_hbond_distance_HA
_geom_hbond_distance_DA
_geom_hbond_angle_DHA
_geom_hbond_site_symmetry_A
N4 H4B Cl2 0.83(6) 2.54(6) 3.347(3) 165(5) 4_464
N2 H2A Cl3 0.76(6) 2.65(6) 3.348(3) 152(4) .
N2 H2B Cl2 0.99(6) 2.51(6) 3.498(3) 173(4) 2_565

_shelx_res_file                  
;

    shelx.res created by SHELXL-2014/7

TITL ms10_2021_a.res in Cc
REM Old TITL MS10_2021 in C2/c #15
REM SHELXT solution in Cc
REM R1 0.056, Rweak 0.020, Alpha 0.001, Orientation as input
REM Flack x = 0.006 ( 0.025 ) from Parsons' quotients
REM Formula found by SHELXT: C11 Cl3 Co N3
REM Instructions for potential hydrogen bonds
CELL 0.71073 12.9563 8.0625 14.0076 90 106.127 90
ZERR 4 0.0011 0.0004 0.0017 0 0.008 0
LATT -7
SYMM +X,-Y,0.5+Z
SFAC C H Cl Co N
UNIT 40 52 12 4 16
EQIV $1 -0.5+X,1.5-Y,-0.5+Z
EQIV $2 +X,1-Y,0.5+Z

L.S. 10 0 0
PLAN  4
TEMP -153.15
HTAB N4 Cl2_$1
HTAB N2 Cl3
HTAB N2 Cl2_$2
CONF
BOND $H
list 4
MORE -1
fmap 2 53
acta
OMIT -3 1 0
OMIT 1 1 -7
REM <olex2.extras>
REM <HklSrc "%.\\MS10_2021.hkl">
REM </olex2.extras>

WGHT    0.056000
FVAR       0.52221
CO1   4    0.548370    0.656255    0.551991    11.00000    0.02083    0.02160 =
         0.01338   -0.00191    0.00470   -0.00169
CL2   3    0.704401    0.666434    0.509154    11.00000    0.02296    0.02483 =
         0.02208   -0.00033    0.00879   -0.00026
CL1   3    0.412760    0.794020    0.442997    11.00000    0.02530    0.03817 =
         0.01649    0.00201    0.00243    0.00286
CL3   3    0.500647    0.386770    0.555008    11.00000    0.03388    0.02294 =
         0.02497   -0.00626    0.01077   -0.00784
N1    5    0.567921    0.775555    0.683535    11.00000    0.01752    0.02170 =
         0.01414   -0.00104    0.00361   -0.00079
N3    5    0.356333    0.409639    0.313838    11.00000    0.01954    0.03226 =
         0.01712   -0.00275    0.00501   -0.00044
H3A   2    0.373913    0.470276    0.364872    11.00000    0.02826
N4    5    0.340664    0.650826    0.221310    11.00000    0.03452    0.02592 =
         0.02161   -0.00199    0.00452    0.00383
H4A   2    0.362756    0.700539    0.279095    11.00000    0.05590
H4B   2    0.318437    0.700376    0.167444    11.00000    0.04359
N2    5    0.606033    0.541842    0.783021    11.00000    0.03769    0.02588 =
         0.02015    0.00219    0.00545    0.00441
H2A   2    0.603814    0.495298    0.735147    11.00000    0.03732
H2B   2    0.637240    0.491950    0.849322    11.00000    0.05145
C7    1    0.300899    0.387535    0.138486    11.00000    0.02216    0.03092 =
         0.01729   -0.00410    0.00299    0.00019
AFIX  43
H7    2    0.284460    0.437479    0.074598    11.00000   -1.20000
AFIX   0

C1    1    0.598179    0.706494    0.775175    11.00000    0.01604    0.03030 =
         0.01893    0.00304    0.00556    0.00255
C6    1    0.332809    0.487038    0.225050    11.00000    0.01694    0.02600 =
         0.01852   -0.00283    0.00374    0.00160
C9    1    0.318866    0.143656    0.241581    11.00000    0.02343    0.02780 =
         0.03264    0.00145    0.01015   -0.00162
AFIX  43
H9    2    0.313948    0.026779    0.247732    11.00000   -1.20000
AFIX   0

C5    1    0.557634    0.943850    0.677549    11.00000    0.02366    0.02088 =
         0.02730   -0.00103    0.00764   -0.00119
AFIX  43
H5    2    0.535655    0.992853    0.613398    11.00000   -1.20000
AFIX   0
C2    1    0.620513    0.807495    0.862366    11.00000    0.02130    0.03952 =
         0.01896   -0.00083    0.00449   -0.00122
AFIX  43
H2    2    0.642798    0.758172    0.926414    11.00000   -1.20000
AFIX   0

C8    1    0.293872    0.219722    0.147243    11.00000    0.02197    0.03068 =
         0.02426   -0.00756    0.00646   -0.00347
AFIX  43
H8    2    0.271881    0.153268    0.089107    11.00000   -1.20000
AFIX   0

C3    1    0.609544    0.975063    0.852753    11.00000    0.02709    0.03518 =
         0.03267   -0.01431    0.01010   -0.00574
AFIX  43
H3    2    0.624011    1.043211    0.910282    11.00000   -1.20000
AFIX   0

C10   1    0.350271    0.242105    0.323754    11.00000    0.02272    0.03442 =
         0.02292    0.00629    0.00694   -0.00108
AFIX  43
H10   2    0.367972    0.193702    0.388102    11.00000   -1.20000
AFIX   0

C4    1    0.577159    1.046630    0.758737    11.00000    0.02764    0.02443 =
         0.03887   -0.01051    0.01237   -0.00380
AFIX  43
H4    2    0.568798    1.163341    0.750960    11.00000   -1.20000
AFIX   0
HKLF 4

REM  ms10_2021_a.res in Cc
REM R1 =  0.0264 for    3494 Fo > 4sig(Fo)  and  0.0275 for all    3605 data
REM    183 parameters refined using      2 restraints

END

WGHT      0.0561      0.0000

REM Highest difference peak  0.431,  deepest hole -0.240,  1-sigma level  0.067
Q1    1   0.5924  0.9788  0.8004  11.00000  0.05    0.40
Q2    1   0.5469  0.6957  0.5033  11.00000  0.05    0.39
Q3    1   0.6233  0.6924  0.8550  11.00000  0.05    0.39
Q4    1   0.6236  0.6565  0.6163  11.00000  0.05    0.36
;
_shelx_res_checksum              4844

_shelx_hkl_file                  
;
 -12   0  16  123.90    7.68   0
 -11  -3  15   95.84    4.71   0
 -11   3  15   82.07    7.98   0
 -10   0  11    1.76    4.00   0
  -9   5  13  612.65    8.29   0
  -8   2   8  167.82    4.01   0
  -7   5   9    2.65    5.01   0
  -4   8  10   25.74    7.84   0
  -3   9  11   70.94   10.07   0
  -2  -8   8  152.09    4.22   0
  -1   7   5  209.94    4.81   0
  -1   9   9   34.00    7.49   0
   0  -8   6  110.25    3.94   0
   0   6   3   20.50    2.81   0
   1   9   7   46.34    6.07   0
   3  -9   6  192.20    6.47   0
   4  -6   1  342.72    4.68   0
   6  -8   3  552.20    7.82   0
   7  -5  -1  900.92    6.07   0
   8  -6   0  515.50    6.75   0
   9  -7   1    3.94    6.48   0
  10  -2  -3  528.37    4.61   0
  11  -7   1   57.58    7.98   0
  12  -6   0  245.06    8.37   0
  12   6   0  226.84    1.86   0
  13  -5  -1  404.35    7.16   0
  13  -1  -3  208.52    5.34   0
  13   1  -3  217.41    4.21   0
  15  -5   0   92.63    9.58   0
 -12   2  16   54.02    8.82   0
 -11  -1  13  519.19    6.34   0
 -11   1  13  494.04    7.12   0
 -11   3  14   68.28    7.67   0
 -10   2  11 1384.91    8.73   0
 -10   4  13  115.85    7.57   0
  -9  -1   9 2436.63    8.04   0
  -9   1   9 2510.21    9.25   0
  -9   3  10  223.76    5.73   0
  -9   5  12   81.85    7.82   0
  -8  -2   8  167.84    2.44   0
  -8   4   9   55.77    4.73   0
  -8   6  12  382.23    8.63   0
  -7   3   7  515.10    5.28   0
  -7   7  12    4.93    8.86   0
  -6   0   5   -0.25    1.81   0
  -5   1   4  864.00    3.92   0
  -5   7   9  108.13    6.33   0
  -4   0   3    2.18    1.23   0
   2  -8   5  961.68    7.84   0
   2  -6   2  581.71    4.54   0
   5  -7   2  431.13    5.97   0
   7  -9   5   49.32    8.92   0
   8  -8   3   69.07    7.52   0
   8   0  -3   -0.86    2.07   0
  10  -8   3   25.88    8.86   0
  10  -6   0  197.48    6.58   0
  11  -5  -1  628.19    6.77   0
  11  -1  -3 3972.67   11.27   0
  11   1  -3 3916.79    9.56   0
  12   0  -3   -1.14    3.39   0
  13  -3  -2  948.27    8.75   0
  14  -6   1   22.91   10.30   0
  14  -4  -1   60.64    7.50   0
  15   5   0   95.29    4.01   0
  16   0  -2  212.59    6.39   0
 -12  -2  16   53.10    5.93   0
 -12   0  15   -1.25    6.31   0
 -11  -3  14   68.94    4.50   0
 -10  -4  13  114.60    3.39   0
 -10  -2  11 1374.69    6.72   0
  -9  -3  10  226.90    3.00   0
  -6   8  12   21.49    9.70   0
  -5  -1   4  824.52    2.73   0
  -4   6   6 1337.95    7.97   0
  -4   8   9  427.58    8.41   0
  -3   5   4  709.79    5.14   0
  -3   9  10   92.19    8.04   0
  -2   8   7  129.59    5.98   0
  -1  -5   3  613.47    3.23   0
  -1   9   8   17.91    6.89   0
   1  -7   4  139.38    3.59   0
   1   3   0 5460.30    5.97   0
   2   8   4  106.46    4.22   0
   3  -7   3  349.69    5.01   0
   3   3  -1 1768.89    2.25   0
   5  -9   6   -0.41    7.18   0
   6   6   0  680.88    2.72   0
   7   9   4  132.97    4.80   0
  10   0  -3    0.84    2.71   0
  11  -7   2   19.85    7.82   0
  11  -3  -2  341.43    5.81   0
  14  -2  -2  175.27    6.13   0
  15  -3  -1   48.60    7.33   0
  15  -1  -2   37.63    5.59   0
  15   1  -2   45.28    4.90   0
  16  -2  -1   29.32    7.04   0
  17  -1  -1  206.44    8.21   0
  17   1  -1  208.36    7.39   0
 -12   2  15  122.68    7.54   0
 -11   1  12   34.41    5.23   0
 -11   3  13   10.80    6.87   0
 -10   0  10  324.41    4.63   0
 -10   4  12   70.68    6.51   0
  -9   5  11  674.98    8.76   0
  -7  -3   7  508.57    2.38   0
  -7  -1   6  170.76    2.50   0
  -7   5   8  199.64    5.42   0
  -7   7  11   31.15    7.96   0
  -6   2   5 5209.62   10.47   0
  -6   4   6  161.68    4.10   0
  -6   6   8  781.42    7.80   0
  -5   7   8  550.30    7.53   0
  -4   4   4 1125.14    5.66   0
  -3   7   6  143.92    5.05   0
  -2  -6   5  753.14    3.79   0
  -2   6   4  474.94    4.83   0
  -1  -9  10   12.53    5.41   0
   0   4   1 1181.20    4.06   0
   1   7   3 1094.14    6.00   0
   3  -9   7   34.20    6.31   0
   3   9   5   -7.53    5.27   0
   4   8   3  100.76    3.43   0
   5  -1  -2 1159.57    4.05   0
   6  -8   4    5.18    5.76   0
   6  -6   1  682.34    6.42   0
   6  -2  -2  775.15    4.38   0
   7  -7   2  261.06    6.47   0
   9  -7   2   11.96    6.87   0
   9  -3  -2   29.93    2.85   0
  10  -8   4   43.21    8.80   0
  11   5  -1  592.07    2.68   0
  12  -6   1  400.66    9.31   0
  12  -4  -1  603.33    7.95   0
  14   2  -2  151.06    4.12   0
  14   4  -1   43.63    3.55   0
  16   2  -1   32.36    6.11   0
 -12  -2  15  125.76    5.25   0
 -12   0  14    3.20    5.63   0
 -12   2  14   43.90    6.48   0
 -11  -1  12   26.72    4.17   0
 -11   5  15   28.68   10.50   0
 -10   2  10  231.13    5.44   0
 -10   6  14  233.40   10.40   0
  -9   3   9  424.00    6.06   0
  -8   0   7   -0.16    2.51   0
  -6   8  11   -6.18    8.70   0
  -4  -8  11  273.66    4.11   0
  -4   2   3 1113.22    4.11   0
  -2  -4   3  160.64    1.46   0
  -1   3   1 1413.43    4.04   0
   1   5   1  598.25    3.34   0
   1   9   6   92.59    5.75   0
   3  -5   1  526.58    4.31   0
   7  -5   0   74.81    4.39   0
   8  -8   4   24.78    7.47   0
   8  -6   1  691.81    7.52   0
   8   8   2   48.86    2.66   0
  10  -6   1   59.85    6.46   0
  10  -4  -1   74.54    4.91   0
  11  -5   0  169.04    6.55   0
  12  -2  -2   74.46    4.86   0
  13  -1  -2  199.71    5.04   0
  14  -4   0   38.48    7.26   0
  14   0  -2  706.72    7.01   0
  15   3  -1   50.78    4.65   0
  16   0  -1   -6.66    5.87   0
 -13   1  16   17.01    8.45   0
 -11   3  12  297.59    7.32   0
 -11   5  14    1.41    8.59   0
 -10   4  11  159.34    6.74   0
  -9  -5  12   82.68    2.09   0
  -9   1   8  282.41    4.33   0
  -8   2   7  554.14    5.02   0
  -8   4   8   96.83    3.71   0
  -7   3   6  440.95    4.68   0
  -7   7  10  148.76    7.98   0
  -5  -7  10   59.49    2.32   0
  -5   3   4 2100.48    6.91   0
  -4   8   8  114.54    7.00   0
  -3   9   9   73.73    7.35   0
  -1  -7   6  137.81    3.44   0
  -1   9   7   86.85    6.61   0
   0  -8   7  269.55    4.65   0
   1  -9   9   11.69    6.10   0
   2  -8   6   51.34    5.21   0
   3   5   0  153.18    1.80   0
   4  -4   0 1749.71    6.37   0
   5  -9   7  111.58    8.20   0
   5  -7   3  101.18    4.97   0
   5   9   4   19.73    4.41   0
   7   3  -2  713.89    2.09   0
   9  -5   0  390.75    5.94   0
  10  -2  -2  244.02    4.47   0
  11  -7   3   10.06    8.74   0
  13  -5   1  368.94    8.71   0
  13  -3  -1  250.32    6.59   0
  14   6   1   18.34    3.23   0
  15  -3   0   90.18    7.30   0
  15  -1  -1  208.32    6.58   0
 -13  -1  16   23.07    7.43   0
 -12   0  13   -2.64    5.24   0
 -12   2  13  160.42    6.61   0
 -12   4  15    9.06    6.94   0
 -11  -3  13   22.94    3.96   0
 -11   1  11  500.23    6.44   0
 -10   6  13  223.90   10.21   0
  -9   5  10  269.66    5.85   0
  -9   7  13   14.44    9.43   0
  -8  -4   9   56.27    1.66   0
  -6   6   7 1018.85    8.24   0
  -6   8  10  217.72    8.17   0
  -5   5   5 1540.77    7.72   0
  -5   7   7  254.93    6.49   0
  -4   6   5   -4.48    3.98   0
  -2  -8   9  438.28    5.18   0
  -2   4   2 1244.74    4.62   0
   3  -9   8  136.06    7.06   0
   4  -6   2   15.50    2.50   0
   4   4  -1   83.20    0.96   0
   6   8   2   24.85    3.03   0
   7  -7   3  329.43    6.67   0
   8  -8   5  101.07    7.82   0
   9  -7   3  130.74    7.46   0
  12  -6   2  344.53    7.53   0
  12   2  -2   86.30    3.51   0
  13   1  -2  182.01    4.25   0
  14  -2  -1  227.23    6.21   0
  16  -2   0   34.37    5.96   0
 -13   1  15   94.75    7.88   0
 -12  -2  14   41.81    4.63   0
 -11  -1  11  499.84    5.77   0
 -11   5  13  399.93   10.09   0
 -10  -2  10  245.04    3.84   0
  -9  -1   8  270.53    3.38   0
  -9   3   8  592.70    6.21   0
  -9   7  12  177.89    9.39   0
  -7   7   9  109.76    7.27   0
  -6  -2   5 5235.55    6.16   0
  -5   9  10  146.06    8.83   0
  -3  -7   8  271.03    3.48   0
   0  -6   4  706.23    4.31   0
   0   2   0 2917.75    3.94   0
   0   6   2  770.15    4.62   0
   1  -7   5  397.57    4.58   0
   1   9   5   65.79    5.56   0
   2   6   1   72.24    2.19   0
   3  -7   4  270.71    4.70   0
   4  -2  -1  952.02    3.76   0
   7  -1  -2 1042.27    4.77   0
   9   5  -1   46.04    1.04   0
  10  -6   2  285.84    7.48   0
  11  -7   4   41.55    9.28   0
  11  -5   1  134.03    6.43   0
  11  -3  -1  198.07    5.15   0
  11  -1  -2  118.30    3.26   0
  12  -4   0  156.47    5.02   0
  12   0  -2 1241.87    6.95   0
  14  -4   1  184.27    8.75   0
  15   1  -1  233.09    5.88   0
 -13  -1  15   81.19    6.76   0
 -13   3  15   37.73    8.89   0
 -11   3  11   79.26    4.49   0
 -10   0   9    4.67    3.26   0
 -10   2   9 1139.58    7.62   0
 -10   6  12  562.59   10.13   0
  -8   4   7  104.21    4.63   0
  -8   8  12    8.07    9.35   0
  -6   8   9  183.71    7.99   0
  -4   8   7  505.97    7.27   0
  -3   3   2  174.32    2.52   0
  -3   5   3  350.61    3.95   0
  -1   9   6   83.54    6.22   0
   0  -4   2 3708.88    6.33   0
   0   8   4  120.52    4.43   0
   1  -9  10   58.13    6.43   0
   2  -4   1 3358.31    7.26   0
   2   8   3  247.45    4.21   0
   3  -1  -1 2558.38    4.55   0
   3   9   4  264.76    5.49   0
   4  -8   6   49.59    5.79   0
   5  -5   1  775.77    4.97   0
   6  -6   2 1761.52    8.19   0
   6   0  -2 1492.79    4.36   0
   6   2  -2  775.27    2.32   0
   8  -6   2  420.15    6.89   0
  10  -4   0   21.78    4.72   0
  11   1  -2  135.37    3.81   0
  12  -6   3   74.31    8.72   0
  12  -2  -1 1204.94    8.19   0
  13  -5   2   23.89    8.38   0
  13  -3   0  241.74    6.63   0
  14   0  -1    0.96    4.66   0
  15  -3   1    1.55    7.95   0
  16  -2   1   74.76    7.98   0
  16   0   0  147.70    7.12   0
  16   2   0   38.81    5.70   0
 -13   1  14   38.31    6.93   0
 -12   0  12    1.51    4.72   0
 -12   2  12   31.11    5.92   0
 -12   4  13   83.89    8.31   0
 -11   1  10  316.18    5.54   0
 -11   5  12   42.17    8.06   0
  -9   7  11   94.84    9.08   0
  -8  -2   7  559.28    3.25   0
  -7   1   5  644.01    4.20   0
  -4   4   3 1324.43    5.87   0
  -2   8   5  227.66    5.50   0
   0  -8   8   51.09    4.41   0
   0  10   7   98.42    7.42   0
   2  -8   7  840.51    7.41   0
   2  10   6   11.78    6.13   0
   3  -3   0 1678.03    4.92   0
   5  -7   4  380.13    6.02   0
   6  -8   6   51.89    6.80   0
   7  -7   4  209.41    6.89   0
   7  -5   1  950.82    6.97   0
   8  -8   6   25.39    7.73   0
   9  -5   1  456.71    5.60   0
  10   0  -2  467.24    4.25   0
  10   2  -2  259.99    3.19   0
  11  -7   5    3.12   10.03   0
  12   4  -1  601.20    4.06   0
  13  -1  -1  330.30    5.79   0
  13   5   0  136.82    3.33   0
  14  -2   0  184.82    6.85   0
  14   2  -1  219.47    4.73   0
  15  -1   0   38.73    6.46   0
 -13   3  14   25.82    8.54   0
 -12  -2  13  149.08    4.39   0
 -11   3  10  734.19    7.99   0
 -10   4   9  695.38    7.83   0
  -9  -3   9  382.68    2.95   0
  -9   1   7  100.97    3.46   0
  -8   0   6  188.89    2.94   0
  -8   2   6  221.49    3.21   0
  -8   6   8  307.15    6.99   0
  -7   7   8  306.03    7.69   0
  -6   2   4  202.07    2.64   0
  -5   9   9   72.43    8.00   0
  -4  -8  12   58.21    3.93   0
  -3   9   7  127.96    6.92   0
  -2  -8  10   -3.34    4.19   0
  -2   2   1 2004.55    4.27   0
  -2  10   8  100.16    8.53   0
  -1   7   3  653.16    5.45   0
   1   7   2  656.95    4.78   0
   3  -5   2   14.98    2.77   0
   4  -6   3 1400.90    7.32   0
   4   8   2   99.82    3.30   0
   4  10   5   38.85    5.83   0
   7   9   3   81.22    3.76   0
   8   0  -2 5903.81    9.88   0
  10  -6   3   19.95    7.11   0
  10  -2  -1  597.96    5.57   0
  11  -5   2  673.54    8.35   0
  12  -4   1  307.42    7.59   0
  13  -5   3  409.37    9.67   0
  13   3  -1  218.26    3.74   0
  14  -4   2  124.56    8.18   0
  15   3   0   78.73    4.68   0
 -13  -1  14   39.20    5.56   0
 -13   1  13  345.67    7.50   0
 -12   2  11  616.83    7.50   0
 -12   4  12   70.54    7.64   0
 -10   2   8  118.78    4.34   0
  -9   3   7  289.93    5.05   0
  -9   5   8  107.68    5.81   0
  -9   7  10  298.92    8.59   0
  -7   3   5  544.52    4.27   0
  -6   0   4 1504.97    4.56   0
  -6   8   8  113.68    6.96   0
  -5   1   3  441.02    2.63   0
  -5   5   4  620.95    5.44   0
  -4   8   6   60.29    5.64   0
  -3   7   4  614.34    5.95   0
   3  -7   5  296.16    5.25   0
   4  -8   7  127.00    6.47   0
   4   6   0   85.54    1.79   0
   5   9   3   10.93    3.85   0
   6  -6   3    1.86    4.18   0
   6  -2  -1 3352.26    7.93   0
   8  -8   7  262.03    9.45   0
   8  -6   3  173.10    6.07   0
   9  -7   5   30.59    7.63   0
  11  -3   0  429.54    6.14   0
  13   1  -1  344.39    4.95   0
  15  -3   2  256.12    8.81   0
  15   1   0   38.20    5.52   0
  16  -2   2    4.74    8.76   0
  16   0   1   -4.74    7.10   0
 -13   3  13   67.26    7.82   0
 -12   0  11    3.55    4.36   0
 -11  -1  10  315.34    4.29   0
 -10   6  10  692.37    9.82   0
  -8   4   6   92.96    4.37   0
  -8   8  10   62.96    8.25   0
  -5   3   3 1063.40    5.07   0
  -5   9   8  439.85    9.20   0
  -1   9   5  106.50    5.72   0
   0  -8   9  432.72    6.28   0
   1  -7   6  717.32    5.69   0
   1  -5   3 1833.34    5.90   0
   1  -3   1  223.12    1.93   0
   1   9   4   86.63    4.78   0
   2  -8   8   29.49    5.26   0
   2  -6   4 1648.90    6.89   0
   2  -2   0  242.09    1.87   0
   3   7   1   21.01    2.19   0
   4  -4   1 1752.40    6.38   0
   5  -7   5  468.69    6.73   0
   7  -7   5  129.16    6.63   0
   9  -5   2  295.72    6.27   0
  11  -1  -1  336.68    4.81   0
  12  -6   5  109.01   10.36   0
  12  -2   0   57.11    4.89   0
  12   0  -1   -1.71    3.75   0
  13  -3   1   96.41    5.00   0
  14  -4   3  193.64    9.60   0
  14  -2   1  217.41    6.90   0
  15  -1   1   90.38    6.93   0
  16   2   1   75.30    6.39   0
 -14   0  15   -4.85    6.99   0
 -12   4  11  187.71    7.66   0
 -11   1   9  339.70    5.33   0
 -11   3   9  337.58    6.23   0
 -11   5  10  361.13    8.02   0
 -10  -2   9 1139.05    5.31   0
 -10   0   8  361.24    4.14   0
  -7  -1   5  619.60    3.25   0
  -7   7   7   14.25    6.14   0
  -6   4   4 1313.33    6.59   0
  -4   2   2  644.92    3.35   0
  -3   9   6   11.18    6.13   0
  -2   0   1    2.20    0.65   0
  -2   8   4  263.19    5.38   0
  -2  10   7   75.89    7.82   0
  -1  -5   4  111.16    1.97   0
  -1   5   1 1464.12    5.29   0
   0  -6   5 1178.16    5.67   0
   0   8   3  597.25    5.62   0
   3   9   3   67.01    4.36   0
   4  -8   8   14.91    6.18   0
   5  -5   2  155.33    3.77   0
   5  -3   0 3359.61    7.88   0
   6  -8   8   24.84    7.39   0
   7  -5   2  186.63    5.12   0
   9  -7   6  254.14    9.11   0
  10  -6   4   37.59    5.58   0
  11  -5   3  333.57    7.86   0
  12  -4   2   30.17    6.58   0
  12   2  -1 1229.05    6.43   0
  13  -5   4   13.15    6.60   0
  13  -1   0   28.26    4.89   0
  14   0   0  962.62    8.06   0
  15  -3   3   26.79    9.11   0
 -14   2  14   45.84    8.09   0
 -13  -1  13  326.43    5.96   0
 -13   1  12   63.94    5.92   0
 -13   3  12   53.41    7.46   0
 -13   5  13   63.18    9.04   0
 -12  -4  15   10.14    3.91   0
 -12  -2  12   31.14    3.69   0
 -12   2  10   24.84    4.99   0
 -10   4   8  216.71    4.77   0
  -9  -1   7   99.31    2.57   0
  -5  -7  11   21.37    2.63   0
  -4  -8  13  179.72    4.88   0
  -3  -7   9  386.07    4.05   0
  -3   5   2  943.35    5.20   0
  -2  -8  11  377.04    5.90   0
  -2   4   1  766.33    3.90   0
  -2   6   2  255.20    3.80   0
   0   6   1  153.43    3.25   0
   2   8   2  347.30    4.15   0
   3  -7   6  683.73    6.47   0
   5  -1  -1 1319.18    4.24   0
   8  -6   4 1233.74    9.48   0
  13  -3   2  301.43    7.33   0
  14  -4   4  148.73    9.95   0
  14   2   0  171.64    4.94   0
  16   0   2   28.62    7.75   0
 -14   0  14   64.40    6.46   0
 -13  -3  15   23.41    5.40   0
 -12   6  12   87.35    9.43   0
 -11  -5  15   26.25    2.72   0
 -10   6   9  404.51    6.89   0
  -9   5   7  465.70    5.71   0
  -8   2   5 1394.78    6.48   0
  -7  -7  14   24.47    2.77   0
  -7   9   9   27.43    9.11   0
  -5   9   7   12.01    7.37   0
   0  -8  10   27.47    5.29   0
   0   4   0  782.19    3.21   0
   1   5   0 1276.87    4.19   0
   2  -8   9  339.94    6.84   0
   4  -6   4  199.79    4.40   0
   4  10   4   25.47    5.05   0
   5  -7   6  135.94    5.91   0
   6  -8   9   17.01    8.64   0
   7  -7   6   89.75    5.31   0
   7  -1  -1 8865.91   12.50   0
   9  -7   7   83.18    9.12   0
   9  -5   3  515.86    7.28   0
  10  -6   5  528.52    9.02   0
  10  -4   2   29.54    5.01   0
  10  -2   0   66.19    3.99   0
  10   0  -1    0.59    2.68   0
  10   4  -1   78.65    1.95   0
  11  -3   1  320.86    5.11   0
  11   1  -1  312.08    4.05   0
  13  -5   5  109.46    7.73   0
  14  -2   2  188.99    7.60   0
  15  -1   2  201.76    7.84   0
  15   1   1  102.87    6.01   0
  15   3   1    3.20    4.79   0
  16   2   2   -4.35    7.24   0
 -14   2  13  428.62    8.96   0
 -12   0  10  201.87    4.63   0
 -12   4  10  169.65    7.19   0
 -11   5   9  469.04    8.56   0
 -11   7  11   38.75    8.94   0
 -10   2   7 3015.39   10.53   0
  -9   3   6  501.36    4.90   0
  -7   1   4  782.32    4.33   0
  -7   3   4 1630.28    6.96   0
  -7   7   6   51.25    5.68   0
  -5   5   3 2020.97    7.98   0
  -4   4   2 1164.95    5.49   0
  -4   6   3  167.95    3.35   0
  -3   7   3  213.19    4.66   0
  -2  10   6   21.20    7.20   0
  -1  -7   8  254.40    4.37   0
   0  10   5   36.68    5.91   0
   1  -7   7  867.62    6.36   0
   2  -4   2 3339.74    7.37   0
   3  -5   3  254.68    3.68   0
   4  -8   9  117.61    6.83   0
   5   5  -1  486.18    1.54   0
  12  -4   3   24.21    5.04   0
  12  -2   1 1414.36    9.28   0
  13   1   0   24.14    4.41   0
  13   3   0  227.65    4.57   0
  14   0   1    1.45    5.62   0
 -14   4  13   95.71    9.49   0
[truncated: 5,117,083 more chars]
